# Supplementary material for: Value of the Application of CE-MRI Radiomics and Machine Learning in Preoperative Prediction of Sentinel Lymph Node Metastasis in Breast Cancer
Source: Front Oncol. 2021 Nov 19;11:757111. doi: 10.3389/fonc.2021.757111 (PMC8640128; doi:10.3389/fonc.2021.757111)
Supplement: Supplementary file 1 [file Table_1.xlsx]

## Sheet: f1e31951987b401ba6ca7a970706481
training_set
	stu_studyId	studyId	PatientID	label	label name	dce_exponential_firstorder_10Percentile	dce_exponential_firstorder_90Percentile	dce_exponential_firstorder_Energy	dce_exponential_firstorder_Entropy	dce_exponential_firstorder_InterquartileRange	dce_exponential_firstorder_Kurtosis	dce_exponential_firstorder_Maximum	dce_exponential_firstorder_Mean	dce_exponential_firstorder_MeanAbsoluteDeviation	dce_exponential_firstorder_Median	dce_exponential_firstorder_Minimum	dce_exponential_firstorder_Range	dce_exponential_firstorder_RobustMeanAbsoluteDeviation	dce_exponential_firstorder_RootMeanSquared	dce_exponential_firstorder_Skewness	dce_exponential_firstorder_TotalEnergy	dce_exponential_firstorder_Uniformity	dce_exponential_firstorder_Variance	dce_exponential_glcm_Autocorrelation	dce_exponential_glcm_ClusterProminence	dce_exponential_glcm_ClusterShade	dce_exponential_glcm_ClusterTendency	dce_exponential_glcm_Contrast	dce_exponential_glcm_Correlation	dce_exponential_glcm_DifferenceAverage	dce_exponential_glcm_DifferenceEntropy	dce_exponential_glcm_DifferenceVariance	dce_exponential_glcm_Id	dce_exponential_glcm_Idm	dce_exponential_glcm_Idmn	dce_exponential_glcm_Idn	dce_exponential_glcm_Imc1	dce_exponential_glcm_Imc2	dce_exponential_glcm_InverseVariance	dce_exponential_glcm_JointAverage	dce_exponential_glcm_JointEnergy	dce_exponential_glcm_JointEntropy	dce_exponential_glcm_MCC	dce_exponential_glcm_MaximumProbability	dce_exponential_glcm_SumAverage	dce_exponential_glcm_SumEntropy	dce_exponential_glcm_SumSquares	dce_exponential_gldm_DependenceEntropy	dce_exponential_gldm_DependenceNonUniformity
415f492e1cd911eb9f3404d9f536dd67	575	6126	2974063	0	yes	7.77669	64.5683	1.53472e+08	1.69132	27.3228	16.5681	435.069	30.4448	19.451	21.4378	1.91824	433.151	11.9873	41.0922	2.69786	1.53472e+08	0.40208	761.687	4.12169	315.078	25.7236	4.71002	0.410167	0.839949	0.287785	0.957324	0.322724	0.871004	0.866999	0.998761	0.985152	-0.438658	0.876096	0.223345	1.74548	0.294489	2.67735	0.850641	0.50104	3.49096	2.31228	1.28005	5.29393	10277.9
30195f561cf211eb9f3404d9f536dd67	582	6133	2956871	0	yes	2.83951	20.3655	1.50637e+06	0.383896	8.09124	9.08546	63.1337	9.67579	6.23329	6.55007	1.70716	61.4266	3.55957	13.1313	2.27878	1.50637e+06	0.871157	78.8113	1.19775	1.16368	0.474941	0.247104	0.0507024	0.658315	0.0502633	0.283936	0.0479294	0.974942	0.974912	0.99495	0.987456	-0.400066	0.50257	0.0498791	1.07174	0.829307	0.606435	0.661843	0.909116	2.14349	0.554818	0.0744515	3.85239	1164.63
2c435cd81cf211eb9f3404d9f536dd67	580	6131	2926833	0	yes	3.57099	166.979	2.05876e+08	2.54876	64.1576	15.7718	927.343	60.9796	62.1832	21.5425	1.10248	926.24	31.4773	113.303	3.12118	2.05876e+08	0.318778	9119.02	19.4571	37419.8	1056.92	48.3766	5.26106	0.802453	1.12418	2.04072	3.89538	0.712087	0.68138	0.996543	0.973471	-0.298025	0.86274	0.254697	2.94571	0.213736	4.30656	0.827658	0.447071	5.89143	3.24534	13.4094	6.16628	737.653
2db19e9a1cf211eb9f3404d9f536dd67	581	6132	2566123	0	yes	12.6375	467.858	4.19688e+09	4.17479	180.018	45.0496	4097	196.006	194.165	80.4029	1.7536	4095.25	85.1505	412.482	5.46143	4.19688e+09	0.10126	131723	248.984	2.5323e+07	112423	772.279	62.3916	0.850077	3.37306	3.14235	50.2773	0.535203	0.486302	0.997886	0.981302	-0.308753	0.954495	0.291467	8.45602	0.040688	7.11901	0.897765	0.162873	16.912	5.12683	208.668	7.4592	1639.39
4e23dd501cf211eb9f3404d9f536dd67	588	6139	2088666	0	yes	5.63804	64.5699	8.29467e+06	1.53652	26.6068	7.593	193.574	26.685	19.4099	16.8693	2.57719	190.997	12.0024	37.4316	1.9637	8.29467e+06	0.465309	689.041	3.35647	93.167	13.1803	3.5386	0.44321	0.77525	0.320306	1.01024	0.330844	0.857131	0.851695	0.993467	0.965688	-0.363501	0.799998	0.239911	1.60705	0.343476	2.50918	0.785324	0.562172	3.21409	2.09966	0.995453	5.43316	357.116
38082b161cf211eb9f3404d9f536dd67	585	6136	2568030	0	yes	2.7871	277.148	4.80527e+09	2.70194	63.9174	58.0321	4097	120.31	162.59	14.2581	1.27892	4095.72	39.9969	389.746	6.68053	4.80527e+09	0.379914	137428	175.261	2.6707e+07	116581	685.808	93.3756	0.75377	2.83586	2.45678	84.6683	0.713634	0.685482	0.997092	0.985233	-0.321468	0.895421	0.170741	5.20937	0.292247	4.51352	0.858842	0.534419	10.4187	3.36446	194.796	6.13978	1711.43
5fb7e69c1cf211eb9f3404d9f536dd67	591	6142	2669685	0	yes	10.6248	239.991	2.77749e+08	3.41554	102.749	15.9447	1270.88	100.545	81.7796	59.509	3.00999	1267.87	46.8657	158.664	2.97548	2.77749e+08	0.140843	15065.1	41.4637	116288	2389.55	88.3472	6.19426	0.868581	1.32871	2.20579	4.29661	0.634572	0.597983	0.997739	0.975974	-0.348666	0.944269	0.360751	4.57434	0.0595787	5.67561	0.894588	0.190905	9.14869	4.30261	23.6354	7.11405	583.754
34e56dc21cf211eb9f3404d9f536dd67	584	6135	2961022	0	yes	16.5206	347.733	4.11945e+09	3.84631	137.315	29.6227	3357.07	143.683	129.447	68.2977	2.10596	3354.97	64.245	257.977	4.18339	4.11945e+09	0.115481	45907.5	92.6201	1.75542e+06	15754.6	244.677	21.1993	0.837605	2.21858	2.7356	15.9279	0.573661	0.529147	0.998874	0.984585	-0.29154	0.930667	0.331407	6.06195	0.0436066	6.51348	0.874419	0.138411	12.1239	4.73209	66.4692	7.32427	3610.27
4f45ea201cf211eb9f3404d9f536dd67	589	6140	2066762	0	yes	3.51983	95.6477	1.74831e+08	1.97848	39.3089	19.0673	609.194	37.2186	34.6841	16.6658	1.17077	608.023	18.2608	65.3078	3.35123	1.74831e+08	0.406172	2879.89	7.98648	4891.71	217.044	16.0971	1.30141	0.849643	0.515514	1.37005	1.01777	0.815259	0.80159	0.998004	0.981169	-0.380207	0.871178	0.242701	2.07059	0.310717	3.19786	0.866949	0.542709	4.14117	2.57857	4.34963	5.79791	2115.96
6dd48f641cf211eb9f3404d9f536dd67	595	6146	2653910	0	yes	4.11217	42.4033	2.25912e+07	1.13432	17.1498	24.1114	276.07	19.6485	14.7989	11.644	1.27369	274.796	7.75918	30.8404	3.77713	2.25912e+07	0.617222	565.064	2.50753	210.953	19.7666	2.92233	0.470094	0.723213	0.257929	0.896794	0.397472	0.894343	0.889201	0.996963	0.981183	-0.328883	0.704704	0.165028	1.37639	0.51475	1.88933	0.738553	0.70715	2.75278	1.57618	0.848106	4.99623	1608.16
63a75f9e1cf211eb9f3404d9f536dd67	592	6143	2916894	0	yes	6.4744	1128.86	3.24358e+10	4.79589	384.053	12.7747	4097	439.957	508.064	116.444	1.4838	4095.52	196.235	955.129	3.13776	3.24358e+10	0.0907625	718709	1336.21	2.26535e+08	858719	4346.47	384.901	0.83763	8.40987	4.09937	309.66	0.456805	0.404979	0.988581	0.958621	-0.268564	0.953997	0.197598	18.594	0.0439192	8.37281	0.885577	0.194804	37.1881	5.83184	1182.84	7.66449	3693.68
7f2dbeac1cf211eb9f3404d9f536dd67	596	6147	2922365	0	yes	5.4377	762.986	1.18553e+10	3.87883	188.16	19.5475	4097	280.968	364.493	38.1569	1.59177	4095.41	114.952	713.034	3.88553	1.18553e+10	0.204528	429475	583.372	9.20099e+07	379939	2104.5	248.134	0.78677	6.17231	3.53357	207.668	0.556614	0.514909	0.99232	0.96899	-0.28707	0.934861	0.196734	10.9191	0.123366	6.60924	0.859172	0.339411	21.8382	4.74328	588.159	6.90839	1709.6
96923cd01cf211eb9f3404d9f536dd67	603	6154	2838568	0	yes	3.80675	199.297	2.0705e+08	2.68965	77.2491	9.55856	735.895	67.5326	68.7562	23.5917	1.34458	734.55	37.8714	119.053	2.40794	2.0705e+08	0.294685	9613.06	22.376	24733.6	882.984	52.2651	4.44046	0.842307	1.0767	2.00389	3.18352	0.711216	0.680003	0.995349	0.968202	-0.325866	0.893264	0.258372	3.2279	0.198078	4.49722	0.865807	0.430416	6.45581	3.40282	14.1764	6.30037	735.751
6820152a1cf211eb9f3404d9f536dd67	594	6145	2679396	0	yes	3.18348	97.7985	5.24252e+08	1.9177	33.4804	34.7943	1252.71	38.552	39.4735	13.8689	1.00203	1251.71	16.8697	78.9827	4.57913	5.24252e+08	0.452305	4752.02	9.99561	22862.1	586.069	24.8213	2.33021	0.826063	0.616282	1.48001	1.92605	0.8118	0.795545	0.999132	0.988704	-0.337969	0.836519	0.215137	2.09101	0.353648	3.13683	0.844266	0.584019	4.18203	2.47118	6.78788	5.68696	4252.23
93f0fcc81cf211eb9f3404d9f536dd67	602	6153	2489691	0	yes	3.89952	170.761	2.98734e+08	2.60739	63.4287	28.2542	1600.01	63.06	63.4873	24.0079	1.40299	1598.61	30.9972	121.787	4.06247	2.98734e+08	0.299816	10855.6	24.1432	91122.7	1895.4	63.6196	6.3028	0.819352	1.05429	1.94688	5.11055	0.730511	0.703884	0.99862	0.98502	-0.341919	0.902169	0.260757	3.1326	0.202915	4.36828	0.87001	0.433538	6.26521	3.34476	17.4806	6.34848	919.033
a9eb6dec1cf211eb9f3404d9f536dd67	606	6157	2766652	0	yes	4.48461	198.489	4.04644e+08	2.82649	81.8924	12.0673	871.869	71.1912	69.1022	29.833	1.53792	870.332	38.2822	123.217	2.66822	4.04644e+08	0.253961	10114.3	24.584	38895.8	1136.43	56.7864	4.56338	0.850326	1.07936	2.01885	3.32061	0.702406	0.67272	0.996472	0.97228	-0.32866	0.908043	0.292085	3.39511	0.156845	4.75106	0.872879	0.375532	6.79023	3.59922	15.3375	6.57531	1231.76
b1fa31bc1cf211eb9f3404d9f536dd67	607	6158	2324101	0	yes	48.4744	4097	5.41804e+10	5.17217	3970.23	1.5418	4097	1610.78	1566.14	641.561	6.90855	4090.09	1595.2	2348.43	0.582413	5.41804e+10	0.090563	2.92048e+06	7953.23	4.4049e+08	1.15326e+06	16556	1724.69	0.811033	21.7977	5.06779	1213.1	0.401705	0.361689	0.954089	0.907263	-0.314075	0.977773	0.126722	65.1552	0.0440559	8.89007	0.879805	0.202103	130.31	6.59581	4570.18	7.798	1255.1
baf9a5181cf211eb9f3404d9f536dd67	609	6160	2506853	0	yes	5.47469	259.846	1.06829e+10	2.75786	52.7984	37.2675	4097	162.488	230.086	19.807	1.13123	4095.87	34.634	576.073	5.67919	1.06829e+10	0.344891	305458	371.587	9.04448e+07	337434	1505.36	189.87	0.77301	3.56635	2.46827	176.48	0.712807	0.688458	0.994741	0.982867	-0.332232	0.906962	0.207981	6.53427	0.248818	4.55206	0.874049	0.485784	13.0685	3.46709	423.808	6.27714	1521.26
bfc67c061cf211eb9f3404d9f536dd67	610	6161	2834805	0	yes	4.9997	4097	1.74336e+11	4.76608	987.464	3.90091	4097	872.12	1069.87	130.11	1.00203	4096	1133.03	1631.87	1.57103	1.74336e+11	0.116694	1.9024e+06	3634.4	4.53056e+08	1.70208e+06	10731.8	1192.67	0.799396	16.4242	4.63181	887.905	0.455486	0.41515	0.967907	0.927973	-0.244036	0.936763	0.131978	35.3483	0.0606492	8.51984	0.86276	0.225632	70.6966	6.01746	2981.12	7.59597	7263.64
f6fd7fa81cf211eb9f3404d9f536dd67	620	6171	2488490	0	yes	40.0683	4097	2.06782e+11	5.0037	3976.37	1.42671	4097	1687.92	1619.42	716.195	2.90385	4094.1	1641.34	2427.22	0.495236	2.06782e+11	0.106921	3.04231e+06	8081.33	4.36225e+08	1.05482e+06	16677.4	2313.47	0.756013	25.5328	5.20935	1617.4	0.397185	0.359017	0.942127	0.895904	-0.210602	0.927485	0.112953	67.0093	0.050235	9.12734	0.816031	0.217031	134.019	6.53519	4747.71	7.6943	4603.78
cc1522ea1cfd11eb9f3404d9f536dd67	619	6170	2004483	0	yes	4.30159	263.815	2.21599e+09	3.17726	102.574	22.7748	1907.62	96.8983	99.1335	35.744	1.06532	1906.56	49.5326	185.718	3.69052	2.21599e+09	0.219283	25102	54.4703	501922	6685.1	148.941	10.3081	0.87041	1.58935	2.40222	7.63712	0.652059	0.614009	0.998316	0.980878	-0.304251	0.915252	0.272131	4.45091	0.134082	5.41411	0.882332	0.349146	8.90183	3.98385	39.8124	6.74816	3235.4
afe9efb01e3d11eb9f3404d9f536dd67	738	6260	2947383	1	no	25.7435	748.018	2.52511e+10	5.09418	312.236	22.7274	4097	354.674	313.916	190.074	1.88564	4095.11	139.385	665.532	4.05139	2.52511e+10	0.0455891	317139	730.037	8.56083e+07	353815	2043.86	116.524	0.892612	5.16373	3.73632	88.402	0.399037	0.330365	0.996103	0.971919	-0.260597	0.95871	0.276392	15.7524	0.00701724	9.05885	0.906297	0.0444743	31.5048	6.19269	540.095	8.11189	5990.4
faa1b5a01e3e11eb9f3404d9f536dd67	737	6259	2895814	1	no	93.2101	657.629	1.14981e+10	5.08487	267.896	12.4131	2865.69	357.259	183.088	307.705	4.42306	2861.26	114.137	441.657	2.19101	1.14981e+10	0.0363337	67427.4	323.454	1.92206e+06	17221.3	399.328	31.9889	0.851624	3.59761	3.35615	18.2273	0.385891	0.307587	0.997658	0.970842	-0.230082	0.936213	0.291662	15.2187	0.00369069	8.99965	0.865997	0.00960982	30.4374	6.04383	107.829	8.11489	7361.68
9ad12f881e3f11eb9f3404d9f536dd67	736	6258	2954764	1	no	45.5768	478.614	2.106e+09	4.60386	234.673	4.83221	1463.22	239.052	138.567	204.614	7.25362	1455.96	97.1459	297.15	1.17443	2.106e+09	0.0484488	31152.2	151.731	151907	2687.51	186.054	12.6703	0.872634	2.35943	2.83035	6.71607	0.467684	0.401614	0.996465	0.9632	-0.275142	0.948652	0.354842	10.4103	0.00716929	7.98889	0.888813	0.0259501	20.8206	5.58862	49.6812	8.05576	2305.58
488e9d2c1e4011eb9f3404d9f536dd67	735	6257	2960493	1	no	37.1133	460.22	9.56827e+09	4.41956	178.577	23.1546	3352.96	208.378	153.309	132.411	2.86897	3350.09	81.3369	319.268	3.56427	9.56827e+09	0.0679044	58510.9	164.608	2.67992e+06	22877.1	359.574	27.4161	0.858738	2.66864	2.94981	19.8189	0.512285	0.459543	0.998549	0.98154	-0.292843	0.952652	0.352068	9.03138	0.0159696	7.58622	0.897543	0.0557128	18.0628	5.41156	96.7476	8.01303	6288.09
74fee11c1e4211eb9f3404d9f536dd67	733	6255	2943913	1	no	15.7566	63.7537	1.48374e+08	1.77401	20.9109	38.1876	498.324	36.8777	16.8543	30.3149	2.51993	495.804	9.1742	45.9722	4.30308	1.48374e+08	0.364062	753.482	4.91484	670.192	37.4944	4.73983	0.565077	0.786656	0.354345	1.07065	0.432266	0.84455	0.839786	0.998632	0.983534	-0.365095	0.840973	0.268135	1.96752	0.227303	2.89439	0.797824	0.369898	3.93504	2.47303	1.32623	5.87056	4209.14
cb41e3a81e4211eb9f3404d9f536dd67	732	6254	2891449	1	no	37.0418	1081.15	3.96401e+09	5.51483	486.463	11.4151	4097	436.446	366.93	247.295	3.79055	4093.21	213.441	684.838	2.52116	3.96401e+09	0.0338174	278517	757.413	2.80149e+07	159233	1711.02	191.082	0.800263	7.73807	4.32646	127.222	0.316524	0.244312	0.993513	0.958481	-0.250352	0.963417	0.219455	19.4235	0.00380617	9.87519	0.845674	0.0244709	38.8469	6.61394	475.524	8.05053	1352.02
3df4e4401e4311eb9f3404d9f536dd67	731	6253	2918160	1	no	23.4294	311.391	8.67071e+08	3.9384	133.002	10.6861	1236.5	144.486	100.359	100.892	2.00626	1234.5	57.7948	205.71	2.42358	8.67071e+08	0.0876276	21440.7	75.5149	169212	3482.77	133.798	10.2757	0.857832	1.90162	2.59714	6.45819	0.540078	0.489701	0.996081	0.965452	-0.280992	0.935726	0.385538	6.68022	0.0193744	6.89786	0.875476	0.0559085	13.3604	4.9594	36.0185	7.59554	1402.44
a3e9ce0a1e4311eb9f3404d9f536dd67	730	6252	2956461	1	no	6.77712	62.4057	1.28494e+07	1.63996	26.5469	6.82654	169.758	29.2686	18.426	21.4297	1.83625	167.922	11.4968	38.4576	1.79757	1.28494e+07	0.407903	622.337	3.9582	90.8863	12.6954	3.8568	0.431166	0.799782	0.348219	1.04073	0.302476	0.838599	0.834152	0.991617	0.957587	-0.372118	0.839456	0.28595	1.7611	0.252311	2.80309	0.803639	0.448096	3.5222	2.38028	1.07199	5.75724	451.066
08963faa1e4411eb9f3404d9f536dd67	729	6251	2926323	1	no	11.0714	350.88	1.77435e+09	3.97025	154.023	48.5264	3806.61	150.428	128.48	82.2179	1.00217	3805.6	68.8475	261.377	5.00287	1.77435e+09	0.0992371	45689.1	105.974	3.18406e+06	21118.3	272.272	25.5485	0.828195	2.36249	2.8266	19.6597	0.556082	0.506429	0.998968	0.98549	-0.305633	0.948491	0.31481	6.65521	0.038299	6.78104	0.894858	0.155546	13.3104	4.90485	74.4552	7.33172	1715.93
c3f5e8681e4411eb9f3404d9f536dd67	718	6250	2971264	0	yes	15.0511	149.177	4.57654e+08	2.9188	69.7768	7.40815	521.843	72.0698	44.2715	56.3194	1.68998	520.153	29.4195	93.0036	1.70467	4.57654e+08	0.162808	3455.6	17.498	3140.29	158.098	21.4469	1.25035	0.890003	0.673255	1.52998	0.770303	0.730735	0.714327	0.997231	0.970459	-0.396807	0.944942	0.393743	3.52814	0.0675146	4.74866	0.897972	0.152055	7.05627	3.84052	5.67431	7.18133	2480.62
bc0f6a921e4511eb9f3404d9f536dd67	719	6249	2913497	0	yes	12.2716	176.915	2.40223e+09	3.09078	79.1007	247.626	4024.18	80.4909	60.32	51.253	1.67505	4022.51	34.5337	135.147	10.6196	2.40223e+09	0.163386	11785.9	29.8892	906380	5285.9	69.6566	8.94704	0.773015	1.08386	1.94758	7.69747	0.686114	0.659611	0.999693	0.993545	-0.343939	0.931514	0.365697	3.8355	0.0702127	5.19835	0.878278	0.187681	7.671	4.00669	19.6509	7.14845	5722.71
7721e6721e4911eb9f3404d9f536dd67	722	6246	2961880	0	yes	22.2784	283.247	9.50923e+08	3.70196	112.071	59.4385	2840.76	128.302	98.9417	76.494	3.43553	2837.33	50.9719	218.576	5.95661	9.50923e+08	0.112899	31314	80.4625	2.04868e+06	15535.4	197.181	15.0521	0.85906	1.91841	2.57535	11.1679	0.557103	0.510082	0.998901	0.984161	-0.290679	0.933528	0.383003	5.9098	0.0304578	6.4507	0.877622	0.0976209	11.8196	4.71545	53.0582	7.23278	1312.47
20489cfe1e4b11eb9f3404d9f536dd67	724	6244	2473983	0	yes	16.4292	158.04	1.26769e+09	2.96719	66.954	11.2131	792.105	75.1273	47.014	55.9652	1.87034	790.235	29.0738	99.7041	2.24042	1.26769e+09	0.164869	4296.79	19.4465	7589.42	299.701	26.9498	1.26636	0.910341	0.641131	1.51565	0.832751	0.747989	0.732459	0.998781	0.981095	-0.422859	0.954917	0.365133	3.60902	0.0758837	4.7236	0.915804	0.177638	7.21803	3.8622	7.05405	7.22332	5559.86
5d1d60781e4c11eb9f3404d9f536dd67	725	6243	2303114	0	yes	68.0425	723.376	7.39233e+10	5.21142	315.768	13.5829	4097	358.33	217.368	283.325	1.81506	4095.18	134.721	472.783	2.38299	7.39233e+10	0.0339813	95123.4	373.207	4.37808e+06	32606.3	583.948	29.8681	0.902738	3.34896	3.28683	18.1054	0.409356	0.335609	0.998911	0.980585	-0.270097	0.963661	0.31137	15.3191	0.00395941	9.05093	0.915062	0.0135447	30.6381	6.20758	153.454	8.39083	36431.4
ce14e1781e4e11eb9f3404d9f536dd67	726	6242	2908778	0	yes	62.2422	485.833	3.22735e+09	4.61007	201.484	9.80676	2114.83	247.416	137.42	201.679	2.87138	2111.96	86.9068	310.961	1.94104	3.22735e+09	0.051087	35481.9	162.037	395130	5575.34	208.868	20.1613	0.824048	2.81198	3.05435	11.74	0.445569	0.377615	0.997305	0.969356	-0.232399	0.9232	0.336329	10.717	0.00705614	8.16924	0.846671	0.0206143	21.434	5.57112	57.2573	7.98859	3231.21
bfe959321e5611eb9f3404d9f536dd67	728	6240	2895646	0	yes	13.6009	753.586	3.545e+10	4.98926	358.883	18.5501	4097	309.163	270.428	171.103	1.32298	4095.68	157.182	511.001	3.19278	3.545e+10	0.0540995	165541	426.347	1.86226e+07	102651	1040.22	43.2445	0.92034	3.3437	3.26357	31.4475	0.485789	0.426464	0.998458	0.980999	-0.336968	0.980241	0.286659	13.3076	0.0195708	8.40479	0.947678	0.11785	26.6152	5.98112	270.866	8.18892	10709.4
689ec22c1e7c11eb9f3404d9f536dd67	599	6150	2211386	0	yes	4.43338	365.811	7.13775e+08	3.00532	93.1667	10.9425	1445.16	111.126	133.843	21.5442	1.85006	1443.31	56.8822	232.292	2.74699	7.13775e+08	0.30058	41610.4	75.5135	568527	9297.39	225.2	18.4628	0.845328	2.00566	2.51553	14.1198	0.66806	0.6324	0.994903	0.969858	-0.320828	0.912647	0.206381	4.88022	0.209659	5.04823	0.879729	0.447581	9.76044	3.73271	60.9156	6.33548	732.006
df32dda61e7c11eb9f3404d9f536dd67	572	6123	2066876	0	yes	20.906	135.043	1.70013e+08	2.79248	60.9675	3.62045	294.623	76.1886	35.357	71.4003	3.24561	291.377	25.0276	88.2216	0.74196	1.70013e+08	0.1628	1978.35	16.4859	494.179	27.7815	11.7637	0.778741	0.875404	0.555027	1.31791	0.453141	0.754139	0.744256	0.994737	0.95848	-0.397025	0.936541	0.408272	3.70647	0.0667639	4.46792	0.878249	0.138806	7.41293	3.68431	3.13562	7.13651	1110.36
f0fd537c1e7c11eb9f3404d9f536dd67	601	6152	2959594	0	yes	9.97281	872.042	2.52318e+10	4.62881	280.232	18.41	4097	332.218	376.251	94.3031	1.18022	4095.82	145.491	731.648	3.69817	2.52318e+10	0.0938226	424940	711.266	1.03169e+08	420248	2339	201.16	0.839884	6.0968	3.76551	161.656	0.477807	0.42585	0.993564	0.968391	-0.277029	0.951764	0.242592	13.2955	0.0403739	7.93897	0.889567	0.176301	26.5911	5.56492	635.04	7.57659	4139.68
fb2333581e7c11eb9f3404d9f536dd67	600	6151	2199714	0	yes	4.84947	1370.39	2.7153e+10	4.00074	242.031	10.2585	4097	439.543	600.339	44.0677	1.00203	4096	175.403	1074.89	2.86724	2.7153e+10	0.18777	962198	1544.75	3.0212e+08	1.12767e+06	5405.54	491.686	0.83214	8.51776	3.65998	414.333	0.56622	0.529547	0.985923	0.96025	-0.328867	0.959632	0.182244	17.7813	0.121063	6.7478	0.901546	0.336828	35.5625	4.96188	1474.31	7.05366	1665.35
49d8ace61e8011eb9f3404d9f536dd67	464	6182	2302159	1	no	23.336	278.917	2.10045e+08	3.79937	120.152	6.1635	730.758	142.462	77.3573	126.668	4.70011	726.057	49.5484	177.152	1.44334	2.10045e+08	0.0889967	11087.2	57.9244	26154.3	750.123	66.3964	3.47859	0.900486	1.1933	2.04068	1.93548	0.614674	0.576534	0.996254	0.963595	-0.366264	0.959973	0.413584	6.49501	0.0259799	6.23828	0.907023	0.0776988	12.99	4.72979	17.4687	7.60596	465.767
49d14a321e8011eb9f3404d9f536dd67	461	6179	2398216	1	no	12.5973	157.745	1.29674e+08	2.99343	87.9832	2.62351	270.183	81.409	46.8411	77.7693	2.27689	267.907	35.7539	98.8495	0.54538	1.29674e+08	0.14032	3143.79	20.1316	873.424	35.1473	18.3036	1.29479	0.867422	0.770001	1.56614	0.656461	0.687255	0.665891	0.989761	0.939012	-0.353378	0.927415	0.443367	3.98442	0.0467827	4.99517	0.872322	0.119036	7.96884	3.91552	4.8996	7.0704	817.447
49da55281e8011eb9f3404d9f536dd67	463	6181	2315530	1	no	22.6352	453.14	1.79365e+09	4.39182	188.42	27.1092	3548.46	200.942	161.809	119.74	1.55855	3546.9	84.4746	330.67	3.89921	1.79365e+09	0.0703303	68964.8	181.894	4.3492e+06	32492.1	431.848	37.6268	0.840637	3.24473	3.20328	26.4072	0.459311	0.395734	0.99822	0.978749	-0.25605	0.936449	0.318745	9.12788	0.0129503	7.83262	0.866123	0.0511231	18.2558	5.44581	117.369	7.67493	1442.2
49cb1c021e8011eb9f3404d9f536dd67	460	6178	2268486	1	no	17.6573	198.619	3.75997e+08	3.26946	87.8363	6.42414	574.291	91.089	59.7377	67.1371	1.92694	572.364	38.0272	121.296	1.71059	3.75997e+08	0.133528	6415.47	28.3734	9365.13	400.915	39.847	2.40709	0.886277	0.963989	1.88146	1.43251	0.664806	0.636335	0.995603	0.962023	-0.350102	0.943596	0.406929	4.36011	0.0462683	5.48799	0.894494	0.127161	8.72021	4.23823	10.5635	7.31598	1299.6
6cc4a3041e8011eb9f3404d9f536dd67	470	6188	2636554	1	no	18.853	125.714	6.54452e+07	2.75716	52.14	12.3258	516.714	70.3302	36.0821	60.0488	2.96595	513.748	22.0104	87.731	2.33932	6.54452e+07	0.182538	2750.39	15.1153	2775.44	136.572	15.9099	1.80977	0.79593	0.832463	1.66596	1.06031	0.684952	0.663054	0.996054	0.963902	-0.299952	0.876129	0.432791	3.40433	0.0647241	4.69784	0.806564	0.120691	6.80866	3.6275	4.42993	6.83397	494.804
6f961ec81e8011eb9f3404d9f536dd67	471	6189	2086753	1	no	96.8246	4097	4.44334e+10	6.13627	3260.51	1.53709	4097	1869.67	1388.45	1473.56	4.30621	4092.69	1353.55	2427.07	0.340264	4.44334e+10	0.0561702	2.39499e+06	9461.64	2.93873e+08	367723	13773.6	1139.27	0.846812	20.7101	5.44992	674.633	0.307517	0.262106	0.965632	0.903175	-0.324283	0.988901	0.0706204	79.3812	0.0329274	10.3201	0.873327	0.179472	158.762	7.32438	3728.22	8.17175	1572.58
63a26e141e8011eb9f3404d9f536dd67	465	6183	2216094	1	no	12.4082	157.134	7.00004e+08	2.8909	65.0417	10.5092	736.92	69.4078	48.3534	46.9578	1.47728	735.443	29.1801	96.9715	2.25874	7.00004e+08	0.18118	4586.02	18.3622	7937.69	328.358	28.7983	1.57981	0.896161	0.710141	1.61164	1.04784	0.733689	0.715311	0.998283	0.977901	-0.401464	0.946252	0.365352	3.39953	0.0844886	4.70221	0.908138	0.180251	6.79905	3.79295	7.59454	7.01926	3242.25
82e355cc1e8011eb9f3404d9f536dd67	476	6194	2566708	1	no	10.5125	82.8588	5.31176e+07	2.07123	45.2049	5.49085	268.315	41.1361	25.0672	32.1732	2.69327	265.621	18.4842	51.5056	1.30034	5.31176e+07	0.285743	960.649	6.184	172.034	16.9064	6.11442	0.31071	0.903296	0.264728	0.879899	0.234736	0.874318	0.872163	0.997481	0.978223	-0.539942	0.942988	0.233262	2.17552	0.193023	3.07016	0.914525	0.361805	4.35104	2.75232	1.60628	5.99323	1584.39
6c55d2a81e8011eb9f3404d9f536dd67	469	6187	2126780	1	no	39.2988	2691.26	6.48855e+10	6.41918	1197.82	4.35819	4097	973.116	841.381	558.012	3.73903	4093.26	539.139	1463	1.48062	6.48855e+10	0.0192153	1.19342e+06	3467.27	2.09526e+08	826170	7318.39	591.003	0.851	14.6777	5.22532	362.225	0.264305	0.202835	0.981033	0.926781	-0.238301	0.972771	0.126116	42.2488	0.00424305	11.4942	0.910927	0.051628	84.4975	7.57699	1977.35	8.5181	6987.78
7e4140881e8011eb9f3404d9f536dd67	474	6192	2484832	1	no	121.348	4097	1.21166e+11	4.92887	3655.34	1.23172	4097	2333.82	1625.86	2607.48	6.07641	4090.92	1521.2	2894.71	-0.148846	1.21166e+11	0.1743	2.93263e+06	14082.7	3.90117e+08	-730336	16780.5	1059.3	0.880747	16.9306	4.54577	757.711	0.488811	0.455624	0.969111	0.923298	-0.316319	0.972873	0.0594482	100.744	0.155489	8.01358	0.896899	0.39388	201.488	5.82715	4459.94	7.01747	2522.33
696984401e8011eb9f3404d9f536dd67	467	6185	2206441	1	no	38.9797	452.814	6.43468e+09	4.44872	204.438	13.9181	2670.44	208.852	138.858	152.615	2.27073	2668.16	87.7353	285.136	2.44205	6.43468e+09	0.0607971	37683.3	139.703	636764	7754.68	230.67	12.8952	0.894349	2.19599	2.78138	7.8334	0.500754	0.441697	0.998893	0.980501	-0.300772	0.959855	0.363998	9.23302	0.0120554	7.64772	0.911645	0.0538344	18.466	5.46638	60.8913	7.93244	6503.35
7ac5d9001e8011eb9f3404d9f536dd67	473	6191	2621602	1	no	8.18456	363.759	5.34045e+09	3.92265	161.886	29.4689	3466.6	144.654	125.241	79.8561	1.00203	3465.59	72.5475	237.662	3.65772	5.34045e+09	0.106699	35558.6	92.8225	1.25218e+06	11150.5	219.106	13.8769	0.881096	1.8399	2.5673	10.2749	0.598664	0.554518	0.999305	0.987402	-0.348799	0.962125	0.31651	6.4431	0.0513445	6.53448	0.923004	0.195734	12.8862	4.82729	58.2456	7.37026	5896.58
aa3257ae1e8011eb9f3404d9f536dd67	481	6199	2743529	1	no	54.3051	639.802	7.17386e+08	4.93205	353.893	2.64938	1112.44	305.012	189.58	257.571	5.40127	1107.04	143.625	379.811	0.715132	7.17386e+08	0.0381059	51223.6	254.645	216316	2933.35	293.456	22.1347	0.859437	3.34926	3.22741	10.0316	0.382779	0.301675	0.989643	0.934659	-0.248775	0.942566	0.282765	13.6641	0.00421726	8.73187	0.866193	0.0168754	27.3281	5.92612	78.8977	7.6718	731.487
722e3b481e8011eb9f3404d9f536dd67	472	6190	2088124	1	no	11.1039	233.715	3.38171e+09	3.23787	91.0362	23.8774	2374.03	92.2446	81.7358	44.1988	1.00203	2373.03	43.1455	155.64	3.47121	3.38171e+09	0.173493	15714.7	40.7503	193768	3083.47	96.7898	5.13814	0.899051	1.01329	1.93903	4.06261	0.717837	0.692286	0.999447	0.989841	-0.411333	0.961449	0.302611	4.22339	0.10424	5.16183	0.932588	0.271601	8.44679	4.04909	25.482	6.95732	7940.1
95e8b4a01e8011eb9f3404d9f536dd67	477	6195	2230735	1	no	17.6368	419.105	1.23024e+09	4.05931	172.652	15.1975	2125.89	163.612	145.441	78.3141	2.06196	2123.83	80.9604	270.15	2.932	1.23024e+09	0.0991313	46212.1	124.065	1.12153e+06	13332.9	291.564	25.7929	0.83851	2.86319	3.09102	17.1095	0.491675	0.43438	0.996665	0.969675	-0.259658	0.930023	0.324411	7.58967	0.0248253	7.29387	0.86775	0.0839949	15.1793	5.13803	79.3393	7.39268	1262.75
adbaaa661e8011eb9f3404d9f536dd67	482	6200	2672084	1	no	19.2927	134.827	1.33334e+08	2.75392	64.3239	3.32897	288.727	70.7238	36.3109	63.0743	3.20231	285.524	26.3685	83.6391	0.794709	1.33334e+08	0.167322	1993.64	15.145	480.779	30.3659	12.1971	0.76812	0.88139	0.58096	1.31344	0.414391	0.73836	0.728154	0.994771	0.956318	-0.389239	0.934422	0.438847	3.50512	0.0629736	4.47391	0.882384	0.137202	7.01024	3.68111	3.2413	6.91583	1168.01
9cd74d301e8011eb9f3404d9f536dd67	478	6196	2163944	1	no	107.228	4097	2.11648e+11	4.37368	3512.44	1.34852	4097	2555.58	1619.54	3896.34	1.57065	4095.43	1455.87	3077.15	-0.391802	2.11648e+11	0.246891	2.9379e+06	15753.6	4.28086e+08	-1.21806e+06	16168.8	1249.26	0.855388	17.5035	4.1823	920.65	0.554382	0.528377	0.964877	0.923575	-0.298275	0.951984	0.0461426	109.636	0.226227	7.09549	0.878243	0.475235	219.272	5.21541	4354.52	6.49158	3739.76
818a3b501e8011eb9f3404d9f536dd67	475	6193	2017138	1	no	27.5975	1510.46	5.94544e+10	5.81881	724.289	8.38483	4097	575.261	521.921	292.089	1.91085	4095.09	323.255	919.678	2.13105	5.94544e+10	0.0323134	514882	1395.84	7.82325e+07	359131	3233.22	206.567	0.88035	8.42594	4.49213	131.587	0.313632	0.244713	0.992875	0.954843	-0.239902	0.964735	0.199531	25.2781	0.0050928	10.5014	0.911551	0.0427125	50.5562	6.96588	859.947	8.29141	11240.3
cda66a861e8011eb9f3404d9f536dd67	490	6208	2539235	1	no	22.7237	135.216	6.0089e+07	2.68275	61.6108	2.42	218.208	73.3651	34.0123	67.4864	5.92536	212.283	25.3408	84.0494	0.489732	6.0089e+07	0.170948	1681.88	14.7248	237.526	14.1632	9.90181	0.711708	0.865297	0.555362	1.23754	0.375094	0.747009	0.73794	0.991481	0.94586	-0.395492	0.924037	0.431379	3.52511	0.0710423	4.26861	0.870434	0.140463	7.05022	3.53	2.65338	6.80817	546.515
c08cb49a1e8011eb9f3404d9f536dd67	485	6203	2491128	1	no	21.5488	458.372	1.70167e+09	4.44811	232.388	9.44335	1881.96	201.682	148.605	140.316	3.07681	1878.88	98.2707	284.086	2.01683	1.70167e+09	0.0621329	40029.5	137.66	497443	7038.23	243.044	19.1473	0.854191	2.6508	3.0088	11.6923	0.473473	0.409328	0.996819	0.967972	-0.274047	0.947383	0.326926	9.03719	0.0126276	7.80976	0.888205	0.0599758	18.0744	5.47482	65.5479	7.77985	1801.43
c44341941e8011eb9f3404d9f536dd67	486	6204	2485557	1	no	88.464	1524.35	1.90426e+10	6.20363	691.21	8.50304	4097	698.639	489.073	499.735	5.53366	4091.47	298.398	978.121	2.07535	1.90426e+10	0.0177003	468624	1572.81	6.59716e+07	306576	2910.83	193.028	0.875965	8.34233	4.48865	119.448	0.276942	0.199645	0.99338	0.954936	-0.255123	0.974586	0.180997	29.8863	0.00135668	10.926	0.904985	0.0121157	59.7725	7.24845	775.963	8.55002	3884.06
d844b0381e8011eb9f3404d9f536dd67	493	6211	2638604	1	no	125.497	4097	6.69963e+10	5.56233	3621.4	1.29277	4097	2165.17	1532.47	1966.18	6.71265	4090.29	1459.5	2718.43	0.0368429	6.69963e+10	0.110852	2.70188e+06	12480.8	3.35972e+08	-273723	15688.5	1006.72	0.878974	18.6211	5.00579	639.143	0.401032	0.363237	0.968972	0.912881	-0.338739	0.985832	0.0571568	93.8457	0.0908475	9.0184	0.896373	0.300705	187.691	6.55278	4173.82	7.61292	1706.97
d72184ec1e8011eb9f3404d9f536dd67	492	6210	2533559	1	no	22.9796	140.317	3.88123e+08	2.84132	57.5202	6.04775	412.584	78.4868	36.4852	71.0336	3.91641	408.668	24.2774	92.1345	1.26938	3.88123e+08	0.165	2328.59	17.2551	1133.64	62.8213	13.9746	0.855712	0.884372	0.572183	1.36778	0.513972	0.751832	0.740801	0.997093	0.969001	-0.405337	0.943542	0.402066	3.73831	0.068872	4.52115	0.888406	0.15191	7.47663	3.73352	3.70757	7.17937	2163.32
e07f922c1e8011eb9f3404d9f536dd67	494	6212	2195547	1	no	13.1696	262.678	2.94012e+08	3.58068	118.384	15.5184	1262.08	112.403	90.2435	66.1952	3.13803	1258.94	52.3829	174.74	2.91943	2.94012e+08	0.123604	17899.7	49.8827	153256	2907.95	104.536	8.40966	0.849695	1.63918	2.45421	5.55226	0.590098	0.5449	0.99693	0.970604	-0.309772	0.934201	0.34777	5.08398	0.0463296	6.10483	0.877984	0.160552	10.168	4.50675	28.2364	7.14264	560.307
f427508a1e8011eb9f3404d9f536dd67	499	6217	2489809	1	no	13.5343	305.849	5.13631e+08	3.71759	147.592	9.94171	1616.21	123.481	99.6155	72.4693	3.00853	1613.2	64.4087	181.517	2.05511	5.13631e+08	0.112333	17700.8	55.5361	91803.1	1995.08	105.809	8.51615	0.851159	1.70303	2.50736	5.43892	0.585936	0.540649	0.99803	0.975595	-0.306526	0.939882	0.342732	5.58657	0.0417625	6.37553	0.887657	0.151631	11.1731	4.66466	28.5812	7.38959	878.666
0400d7f61e8111eb9f3404d9f536dd67	501	6219	2638461	1	no	40.6241	868.064	1.02047e+10	5.39754	405.297	18.0765	4097	393.765	290.862	273.572	2.98716	4094.01	173.294	585.154	3.0246	1.02047e+10	0.0325009	187355	536.426	1.9647e+07	103993	1111.26	115.889	0.811567	5.97166	3.99024	77.6547	0.342034	0.267	0.996049	0.967089	-0.225353	0.94156	0.235136	16.9572	0.00370796	9.6801	0.859467	0.0240119	33.9143	6.42778	306.786	8.17756	4018.45
0b6a36861e8111eb9f3404d9f536dd67	502	6220	2205314	1	no	53.6429	1265.43	4.6995e+09	5.88675	605.56	6.09796	3619.76	551.029	401.181	390.142	3.34087	3616.42	257.198	769.141	1.68002	4.6995e+09	0.022664	287945	957.419	1.61678e+07	109113	1694.92	90.6736	0.898436	6.15891	4.09461	50.6423	0.302535	0.22151	0.995865	0.961224	-0.283994	0.979587	0.203682	23.5836	0.00216617	10.2044	0.920452	0.020691	47.1672	6.9066	446.399	8.24448	1456.18
0ce4b5ae1e8111eb9f3404d9f536dd67	504	6222	2207405	1	no	81.6861	4097	2.09749e+11	4.86577	3679.08	1.22124	4097	2278.15	1637.94	2256.74	2.56418	4094.44	1548.48	2857.27	-0.0864231	2.09749e+11	0.175297	2.97401e+06	13256.1	4.08018e+08	-410547	17867.6	721.032	0.922249	13.1175	4.2536	537.096	0.515849	0.480632	0.978359	0.938573	-0.327951	0.975741	0.0791897	94.7017	0.152623	8.04386	0.933881	0.389714	189.403	5.75892	4647.15	7.00514	4069.33
023daf801e9411eb9f3404d9f536dd67	791	6263	3015228	1	no	177.152	1291.64	7.76196e+09	5.91994	539.224	9.69751	4097	637.782	366.313	495.957	21.2727	4075.73	227.926	812.181	2.04511	7.76196e+09	0.0212669	252872	1011.38	1.70116e+07	100769	1441.48	91.8847	0.879418	5.84005	3.96692	55.2653	0.321087	0.241182	0.996729	0.967321	-0.279112	0.974916	0.228428	25.9611	0.00188444	10.144	0.908172	0.00662652	51.9221	6.86121	383.34	8.48091	1915.22
4a4b1d301e9411eb9f3404d9f536dd67	792	6264	2907866	1	no	24.8125	316.102	1.70152e+08	4.00732	175.716	3.07372	615.003	160.187	95.6744	145.516	2.86257	612.14	71.8421	197.617	0.732303	1.70152e+08	0.0708478	13392.8	73.3148	16316.5	357.611	76.0407	9.05768	0.786932	2.14472	2.69898	4.1664	0.470916	0.402277	0.986445	0.926016	-0.222516	0.895708	0.35384	7.51964	0.0106738	7.24546	0.814055	0.0417883	15.0393	4.99568	21.2746	7.19342	459.342
97e536a21e9411eb9f3404d9f536dd67	793	6265	3014005	1	no	29.5577	446.13	3.86945e+09	4.48641	203.565	38.0816	4097	210.624	146.149	151.396	2.47585	4094.52	86.4789	307.918	3.98184	3.86945e+09	0.0592687	50451.4	151.095	2.06549e+06	16156.9	291.198	30.7495	0.808693	2.67281	2.95668	23.2021	0.489071	0.430118	0.998967	0.984643	-0.270607	0.946283	0.353596	9.27239	0.010939	7.82755	0.874782	0.0438115	18.5448	5.48668	80.4868	8.04496	3163.39
c3bf5a781e9411eb9f3404d9f536dd67	794	6266	2895470	1	no	10.0285	184.533	9.54346e+07	2.93078	75.2355	5.21661	452.411	71.8962	55.3839	43.2365	1.46848	450.943	35.577	101.811	1.59362	9.54346e+07	0.183551	5196.37	20.5284	4682.5	259.397	32.3221	2.42255	0.861179	0.934387	1.85665	1.47513	0.683509	0.655545	0.99361	0.956459	-0.33233	0.917662	0.371147	3.61232	0.0723978	5.06165	0.877257	0.178678	7.22463	3.8905	8.68617	7.03754	448.775
eb012ad01e9411eb9f3404d9f536dd67	795	6267	3018943	1	no	29.9106	930.468	3.93708e+09	5.42379	496.375	4.55122	2415.59	405.761	294.253	294.49	2.47965	2413.11	208.363	547.882	1.2512	3.93708e+09	0.0313072	135532	493.584	2.60774e+06	25235.9	800.864	59.1382	0.862595	4.99098	3.77348	32.0676	0.355743	0.279859	0.994002	0.95386	-0.264922	0.960811	0.231018	17.5522	0.00459225	9.53714	0.893583	0.0387732	35.1045	6.44985	215.001	8.19327	1767.84
9883aab81e9811eb9f3404d9f536dd67	576	6127	2950134	0	yes	13.1937	290.163	7.84802e+08	3.55017	104.037	66.3519	3513.06	123.428	115.141	55.167	3.94369	3509.12	50.3263	255.309	6.5453	7.84802e+08	0.141747	49948.5	86.1745	3.99308e+06	25424.2	259.986	28.2035	0.803156	1.95027	2.47186	24.0862	0.627077	0.590478	0.998732	0.987288	-0.341046	0.942874	0.325809	5.31277	0.0619178	5.84776	0.921372	0.170041	10.6255	4.40655	72.0474	7.19104	643.793
348f6ed8225911eb9f3404d9f536dd67	574	6125	2950869	0	yes	16.1194	201.487	1.1282e+09	3.3688	95.6084	11.4092	1018.32	97.0651	62.3255	76.8953	1.26413	1017.06	39.8691	130.331	2.20063	1.1282e+09	0.121958	7564.53	31.8385	23311.9	671.158	46.7724	2.6387	0.89334	0.953563	1.86533	1.67349	0.674031	0.647141	0.998463	0.978153	-0.371969	0.952832	0.399871	4.56103	0.0429766	5.55819	0.904777	0.114019	9.12206	4.31592	12.3528	7.5449	3202.72
5023c338225911eb9f3404d9f536dd67	577	6128	2665070	0	yes	3.70521	172.666	4.05098e+08	2.30496	45.3554	47.9214	2314.16	65.0457	78.4545	13.3471	1.18938	2312.97	27.1988	164.43	5.61857	4.05098e+08	0.421684	22806.2	34.334	556117	6407.24	112.098	12.7628	0.792165	1.30379	2.00426	10.9466	0.753711	0.727885	0.99861	0.987211	-0.320593	0.86471	0.188769	3.08165	0.322624	3.84269	0.847526	0.560777	6.1633	2.91647	31.2153	5.83435	753.245
713f7904225911eb9f3404d9f536dd67	586	6137	2470494	0	yes	3.55534	79.5019	4.19669e+07	1.65309	25.2061	24.3296	633.191	30.8997	30.4316	12.0735	1.49511	631.696	13.0871	59.7151	3.93559	4.19669e+07	0.515394	2611.09	5.51097	2938.48	144.204	11.267	1.74427	0.727727	0.541179	1.38127	1.43237	0.82807	0.813008	0.997571	0.981337	-0.313005	0.780817	0.197456	1.7691	0.410828	2.70994	0.780011	0.632002	3.53821	2.14752	3.25281	5.26026	691.795
f37bce90225911eb9f3404d9f536dd67	593	6144	2666075	0	yes	4.63487	83.1588	5.67978e+08	1.9452	35.1174	637.974	4097	39.7156	36.0522	18.8515	1.05985	4095.94	15.9714	125.048	22.1548	5.67978e+08	0.395717	14059.6	17.4023	2.47023e+06	11235.9	69.4423	18.1554	0.579898	0.726022	1.4008	17.5846	0.816197	0.804311	0.999493	0.996021	-0.350554	0.848836	0.246783	2.14014	0.286035	3.19759	0.819971	0.512163	4.28028	2.57705	21.8994	5.93658	1702.03
519509da226211eb9f3404d9f536dd67	457	6175	2397694	1	no	7.97762	247.826	3.86486e+09	3.42141	117.161	55.9548	3330.48	108.119	98.6568	52.4287	1.49883	3328.98	51.5822	206.153	5.65747	3.86486e+09	0.161638	30809.2	69.906	1.73941e+06	13793.4	191.325	14.9849	0.855282	1.55852	2.30724	12.4129	0.657165	0.623977	0.999208	0.989079	-0.357561	0.95346	0.320626	5.08107	0.0811563	5.78405	0.912837	0.254393	10.1621	4.35724	51.5775	7.22348	3979.32
a3e249d6227711eb9f3404d9f536dd67	495	6213	2576298	1	no	12.8383	326.522	4.10132e+08	3.85591	161.526	11.6324	1640.07	135.575	109.442	81.627	2.8682	1637.2	70.1672	202.113	2.31258	4.10132e+08	0.102565	22469.3	67.8911	149392	2879.79	129.078	16.3116	0.776529	2.36084	2.86197	10.3154	0.516393	0.459058	0.996458	0.967394	-0.251255	0.91052	0.31886	6.29982	0.0274379	6.93338	0.831637	0.115077	12.5996	4.88425	36.3475	7.32891	715.289
b987f858227711eb9f3404d9f536dd67	496	6214	2545343	1	no	8.33202	2204.23	1.48269e+10	5.95939	1290.33	4.32827	4097	810.743	771.844	388.066	1.57013	4095.43	548.786	1257.66	1.37313	1.48269e+10	0.0499683	924404	2541.01	1.27266e+08	528007	5626.09	355.319	0.881507	11.6365	4.81044	206.976	0.322742	0.265529	0.987844	0.939552	-0.333345	0.989022	0.13201	34.9694	0.0195585	10.2355	0.914593	0.13072	69.9388	7.09542	1495.35	8.27734	1469.86
d03b0662227711eb9f3404d9f536dd67	497	6215	2457692	1	no	10.3262	1472.85	1.22329e+10	5.39442	734.746	7.15975	4097	507.355	497.72	212.832	1.96024	4095.04	333.747	827.168	1.861	1.22329e+10	0.0657657	426799	1109.85	4.38499e+07	230307	2647.01	118.037	0.914927	5.89577	3.93591	80.6001	0.421183	0.361607	0.995886	0.96769	-0.33726	0.98508	0.216205	21.8507	0.0264457	9.22124	0.950306	0.146742	43.7014	6.46327	691.262	8.2823	1832.57
ba49b3c0870e11eb972a04d9f536dd67	456	6174	2764015	1	no	3.34299	153.318	6.35485e+08	2.34867	59.0679	38.0684	1711.86	54.6304	59.038	15.3087	1.48466	1710.38	29.6064	111.069	4.58399	6.35485e+08	0.374469	9351.91	19.7027	103333	1730.09	52.2078	3.97002	0.857298	0.794868	1.68134	3.29682	0.782145	0.761057	0.999202	0.989203	-0.387269	0.907649	0.22113	2.76455	0.294152	3.79136	0.897028	0.534096	5.5291	2.95846	14.0445	5.86071	3326.92
ba482e56870e11eb972a04d9f536dd67	455	6173	2204974	1	no	7.03575	213.985	7.10673e+08	2.98892	84.0664	13.0117	1063.77	79.1055	73.7617	34.8508	2.24146	1061.53	40.4866	133.316	2.71357	7.10673e+08	0.219334	11515.4	30.004	59613.2	1512.38	68.7111	4.00879	0.889359	1.02964	1.97919	2.87944	0.704392	0.675825	0.997904	0.977943	-0.376774	0.940299	0.302922	3.7186	0.131919	4.90504	0.910769	0.333769	7.43719	3.79743	18.18	6.68176	1761.85
17a6a7c8ca7e11eb972a04d9f536dd67	837	6322	3075773	0	yes	46.7421	847.99	1.74614e+09	5.33284	398.207	11.7	4097	376.812	264.689	272.447	1.88198	4095.12	171.152	522.417	2.18551	1.74614e+09	0.0322808	130932	429.173	4.93615e+06	37637.2	744.168	104.429	0.754136	6.25529	4.10847	63.5274	0.314579	0.236978	0.996313	0.965156	-0.218436	0.94426	0.224388	16.4077	0.00287064	9.6025	0.838133	0.0150738	32.8155	6.3459	212.149	7.78046	1114.16
fe4f3e7eca8311eb972a04d9f536dd67	839	6324	3052415	0	yes	44.1139	863.53	5.01149e+09	5.43825	423.185	7.05402	3091.6	406.667	271.717	321.499	2.81483	3088.78	176.68	548.083	1.72591	5.01149e+09	0.0294724	135017	491.46	4.07873e+06	36224.3	797.267	78.1503	0.821589	5.73682	4.01293	43.8396	0.309074	0.227245	0.995145	0.958058	-0.204087	0.936893	0.219711	17.6536	0.00237682	9.87589	0.848123	0.0147284	35.3072	6.4628	218.854	7.9569	2802.39
90ee3522ca8511eb972a04d9f536dd67	840	6325	3061607	0	yes	27.5097	373.039	4.70711e+09	4.12916	148.851	23.2391	2888.78	167.74	124.765	106.91	1.32747	2887.45	66.5181	258.383	3.55097	4.70711e+09	0.0819798	38625.3	105.353	1.05408e+06	11381.7	228.355	24.4143	0.807006	2.59662	2.95476	17.3895	0.507064	0.452512	0.998265	0.979177	-0.241873	0.920224	0.352403	7.37342	0.0183922	7.30206	0.849754	0.0674111	14.7468	5.1141	63.1924	7.64888	4954.29
30ddb918ca8611eb972a04d9f536dd67	841	6326	3069847	0	yes	31.0111	265.66	3.83221e+08	3.77772	114.062	12.6717	1191.2	135.459	80.7811	105.326	2.72917	1188.47	48.5336	178.771	2.46402	3.83221e+08	0.0935955	13610	56.0738	75894.1	1694.81	79.5486	8.97876	0.797359	1.91586	2.59901	5.17147	0.510365	0.453247	0.996257	0.963441	-0.213297	0.881757	0.397301	6.19916	0.0172148	6.7878	0.805773	0.0438625	12.3983	4.72989	22.1318	7.26383	1020.17
586ee78aca8711eb972a04d9f536dd67	842	6327	3028237	0	yes	15.0876	173.81	5.00517e+08	3.02131	65.0084	23.2989	1027.33	78.411	56.8171	50.1264	1.54611	1025.78	29.9194	118.674	3.58211	5.00517e+08	0.175404	7935.31	23.9526	45188.5	1061.37	46.4753	4.74652	0.814673	1.11679	2.048	3.45294	0.673617	0.64452	0.997474	0.975665	-0.291198	0.902066	0.359475	3.67701	0.0715858	5.18582	0.839381	0.172859	7.35402	3.9146	12.8054	7.10445	1536.96
e1c03778ca8711eb972a04d9f536dd67	843	6328	3070683	0	yes	48.4477	209.09	1.34181e+08	3.33733	78.0697	10.4956	869.91	122.921	51.2648	111.67	3.52898	866.381	33.4485	141.264	1.71154	1.34181e+08	0.120747	4845.83	36.5137	5120.82	189.47	25.3045	4.64188	0.68946	1.43928	2.24109	2.48406	0.557738	0.510472	0.996357	0.962175	-0.181131	0.807774	0.436567	5.59886	0.0258502	6.01373	0.708547	0.0709863	11.1977	4.19828	7.4866	7.04132	528.866
09c13190ca8911eb972a04d9f536dd67	845	6330	3065600	0	yes	33.1448	339.788	1.80955e+08	4.08454	165.431	4.85658	862.929	168.353	97.1183	143.464	5.35989	857.569	67.9027	208.966	1.18914	1.80955e+08	0.0696487	15323.9	77.3539	29455.2	747.916	83.819	14.3068	0.709104	2.67113	2.9646	6.69138	0.424588	0.349101	0.989042	0.933285	-0.176669	0.846025	0.327829	7.7437	0.00861151	7.5378	0.735993	0.0315505	15.4874	5.04559	24.5314	7.09465	529.31
6666e362ca8a11eb972a04d9f536dd67	846	6331	3051914	0	yes	19.7922	329.495	1.08006e+09	4.05756	165.633	6.20779	1253.88	157.301	100.198	130.345	1.26218	1252.62	68.6765	204.723	1.45806	1.08006e+09	0.0735672	17168.1	72.2562	51713.4	1250.81	97.8466	11.1019	0.796203	2.2111	2.79497	6.02738	0.481825	0.417121	0.995873	0.960353	-0.214717	0.897424	0.354981	7.11108	0.0126516	7.33061	0.82242	0.0605324	14.2222	5.0399	27.2371	7.45932	2371.26
3382e6faca8d11eb972a04d9f536dd67	848	6333	3064954	0	yes	10.4812	125.117	8.23406e+08	2.71312	54.9232	155.043	2374.77	63.204	40.2945	47.9913	1.22841	2373.54	23.4859	94.8427	8.37323	8.23406e+08	0.194982	5000.39	14.8238	77321.1	904.683	25.7625	3.33506	0.770364	0.777596	1.67079	2.70854	0.733074	0.71464	0.999655	0.99213	-0.339221	0.910636	0.359791	3.03591	0.0906848	4.49895	0.859251	0.194533	6.07181	3.55094	7.27439	6.78524	4058.16
3651e6f0ca8e11eb972a04d9f536dd67	849	6334	2996713	0	yes	20.6576	138.247	1.40599e+09	2.74204	43.1776	109.039	4097	85.2378	75.055	40.4167	1.87019	4095.13	20.9443	224.133	9.15409	1.40599e+09	0.247312	42970.1	73.4516	6.16304e+06	35249.3	263.022	32.8306	0.778941	1.60098	2.09423	30.1409	0.695319	0.672679	0.99891	0.991183	-0.284434	0.880292	0.345544	3.98783	0.118306	4.6993	0.852874	0.291269	7.97566	3.61117	73.9632	6.78599	1070.78
fbbbce9aca9011eb972a04d9f536dd67	852	6337	2991334	0	yes	13.6497	98.9504	2.10822e+08	2.37286	41.9288	50.1568	1090.88	51.3472	28.7071	41.3566	1.29084	1089.59	17.7746	66.6287	3.98339	2.10822e+08	0.238804	1802.85	8.95494	3053.36	100.716	10.1484	1.82176	0.696084	0.73337	1.59553	1.25819	0.718001	0.700538	0.999109	0.984155	-0.251548	0.818197	0.407018	2.62165	0.0954561	4.19023	0.745299	0.193854	5.2433	3.24585	2.99254	6.59839	2224.09
7cb7c98aca9211eb972a04d9f536dd67	853	6338	3058772	0	yes	120.477	831.42	1.68109e+10	5.38676	323.777	8.07474	3711.12	445.402	223.439	383.64	2.17894	3708.95	140.134	540.36	1.66395	1.68109e+10	0.0295725	93605.3	472.617	2.11215e+06	19619.6	531.263	54.0788	0.815075	4.70611	3.74158	31.1356	0.334659	0.251616	0.99764	0.97056	-0.190737	0.923593	0.249652	18.7967	0.00224253	9.7198	0.832079	0.00668398	37.5934	6.32102	146.336	8.14426	8982.4
574f5f3aca9411eb972a04d9f536dd67	854	6339	3052935	0	yes	6.17557	28.4247	3.37108e+07	0.701052	11.9882	602.329	684.534	17.3041	7.05883	16.7216	1.18376	683.351	4.94087	20.08	11.6578	3.37108e+07	0.70808	103.773	1.53074	79.3142	3.11462	0.606612	0.161673	0.578018	0.13277	0.564418	0.1434	0.934913	0.934756	0.999803	0.995445	-0.297694	0.583308	0.128654	1.19143	0.58685	1.22647	0.757766	0.751253	2.38286	1.09075	0.192071	4.32785	10788.2
d2ec85b4ca9411eb972a04d9f536dd67	855	6340	3058545	0	yes	14.4578	154.6	1.15985e+08	3.01876	75.4067	14.096	858.249	77.447	47.5384	62.56	1.72279	856.526	31.2976	101.777	2.35624	1.15985e+08	0.151279	4360.51	20.1356	8430.68	295.894	26.2898	3.09132	0.790147	1.08371	1.9597	1.86676	0.631081	0.599144	0.997571	0.971242	-0.259034	0.880046	0.441992	3.78602	0.0429567	5.35867	0.804382	0.105816	7.57204	3.9769	7.34529	6.91465	705.2
e921730aca9711eb972b04d9f536dd67	858	6343	2982173	0	yes	45.2171	547.656	1.77746e+09	4.2329	145.403	14.159	2688.49	211.444	179.468	105.02	2.05722	2686.44	80.2813	349.71	3.00852	1.77746e+09	0.0940509	77588.3	185.371	2.58699e+06	27589.8	458.581	40.4025	0.837962	3.07919	3.06978	30.5645	0.51419	0.466069	0.996775	0.97433	-0.270409	0.94096	0.35634	8.99018	0.0258789	7.2559	0.885988	0.0961767	17.9804	5.15025	124.746	7.64213	1016.74
e92172baca9711eb972a04d9f536dd67	858	6343	2982173	0	yes	16.2501	217.131	1.41709e+09	3.42076	90.715	41.7459	2113.15	102.947	77.1487	65.4293	1.34908	2111.8	39.8896	167.565	4.85926	1.41709e+09	0.132404	17479.8	46.7381	398280	4833.83	104.245	9.17751	0.838208	1.61858	2.42114	6.46551	0.585355	0.54289	0.998775	0.982071	-0.256523	0.902084	0.3892	4.79255	0.0379585	6.05321	0.849883	0.103834	9.58511	4.39612	28.3556	7.15708	2939.88
f5e56ca8ca9811eb972b04d9f536dd67	860	6345	2999115	0	yes	9.89983	99.3429	6.36379e+07	2.32283	45.8407	6.74428	284.261	47.1963	29.5939	36.1663	1.64494	282.616	19.3859	61.4588	1.69267	6.36379e+07	0.248683	1549.69	8.14297	539.108	45.1775	9.29885	0.945938	0.815258	0.585465	1.41293	0.587886	0.753301	0.740598	0.99372	0.956792	-0.320201	0.872726	0.383856	2.46058	0.11451	3.96575	0.820957	0.246075	4.92115	3.17668	2.5612	6.57188	803.391
88915c1aca9911eb972b04d9f536dd67	861	6346	2996714	0	yes	10.4493	109.162	4.94864e+08	2.56342	56.3251	634.116	4097	59.8132	36.9176	49.0278	1.1886	4095.81	22.7035	114.749	21.4501	4.94864e+08	0.203259	9589.6	17.7914	1.19625e+06	6017.89	44.6006	6.66592	0.731063	0.69669	1.50014	6.16267	0.757645	0.744229	0.99979	0.995937	-0.354848	0.908856	0.360389	2.88228	0.0973212	4.20452	0.951355	0.222914	5.76456	3.37634	12.8166	6.73912	1710.04
26e032ecca9a11eb972b04d9f536dd67	862	6347	3079408	0	yes	15.9559	136.133	2.06129e+08	2.82008	56.1801	8.5838	675.775	75.2674	36.689	68.7188	1.18505	674.59	24.2126	89.8009	1.38204	2.06129e+08	0.166938	2399.03	15.5908	1194.3	56.3012	13.3592	1.62901	0.782305	0.800675	1.69597	0.96656	0.694216	0.671798	0.997959	0.973284	-0.299107	0.894596	0.41272	3.55782	0.0595474	4.79205	0.919521	0.133888	7.11565	3.68796	3.74705	6.9165	1231.72
b55707e4ca9a11eb972b04d9f536dd67	863	6348	2901202	1	no	29.0872	128.447	2.62252e+07	2.62039	49.1207	5.37368	289.972	71.993	32.1396	62.0939	3.54542	286.426	20.8712	83.5486	1.37066	2.62252e+07	0.201942	1797.37	14.2189	502.863	40.6186	9.96919	1.71616	0.706077	0.898554	1.74069	0.884207	0.652817	0.626169	0.988733	0.935004	-0.200058	0.786023	0.46208	3.48645	0.0653034	4.68482	0.710417	0.151592	6.97291	3.47428	2.92134	6.47724	242.174
5a0440eaca9b11eb972b04d9f536dd67	864	6349	3070490	1	no	13.869	70.3297	2.48684e+07	1.8676	27.7119	5.48324	174.917	39.1597	17.8441	34.4167	2.8883	172.029	11.7146	45.7026	1.32572	2.48684e+07	0.322999	555.246	5.1572	51.2401	6.52192	3.29586	0.570555	0.704865	0.445578	1.18133	0.363435	0.795602	0.789522	0.988996	0.945952	-0.273404	0.786078	0.357943	2.1156	0.163922	3.23602	0.710697	0.312323	4.23119	2.65879	0.966604	6.22069	542.278
3a2bd3a4ca9c11eb972b04d9f536dd67	866	6351	2902530	1	no	75.5566	1040.14	4.33125e+08	5.43272	350.312	13.535	4097	456.071	317.771	312.61	8.05094	4088.95	162.879	663.451	2.75316	4.33125e+08	0.0309877	232167	678.578	1.57122e+07	102604	1255.16	185.961	0.74036	8.27526	4.39261	114.981	0.257112	0.174253	0.993605	0.955155	-0.333686	0.986293	0.179257	20.2759	0.00248533	9.13613	0.876631	0.0095336	40.5519	6.32611	360.28	7.1599	248.022
46ffaffaca9d11eb972b04d9f536dd67	868	6353	3060293	1	no	33.6326	366.785	3.32716e+08	4.24016	188.307	6.36392	1174.84	186.063	109.275	162.077	2.99427	1171.84	77.286	233.202	1.35793	3.32716e+08	0.0625878	19763.6	97.2363	70407.9	1395.16	112.314	12.9147	0.79368	2.45095	2.88129	6.66799	0.444069	0.372135	0.994423	0.952828	-0.222023	0.910816	0.349771	8.5074	0.00833692	7.61688	0.832908	0.0294715	17.0148	5.21918	31.3071	7.31245	722.908
ad2cd6d6ca9d11eb972b04d9f536dd67	869	6354	3082762	1	no	23.3324	102.19	2.72415e+07	2.30913	33.2036	10.6734	386.716	57.7869	25.7592	49.2593	2.67109	384.045	14.7405	68.7768	2.17157	2.72415e+07	0.263851	1390.92	9.75577	571.131	44.2618	7.84864	1.13788	0.745485	0.639681	1.4823	0.714271	0.737398	0.72356	0.995731	0.963851	-0.253438	0.814111	0.402989	2.84219	0.118406	3.98757	0.764655	0.260859	5.68437	3.12273	2.24663	6.58255	255.917
90ff9c54ca9e11eb972b04d9f536dd67	871	6356	3020501	1	no	52.4167	753.833	1.81059e+09	5.24356	354.222	10.9617	3559.03	356.592	234.912	273.03	3.50588	3555.52	150.203	481.981	2.12271	1.81059e+09	0.0333337	105148	370.877	3.60547e+06	29716.4	615.83	79.914	0.770688	5.62447	3.98943	47.0695	0.324007	0.244645	0.996271	0.964011	-0.203088	0.932421	0.225416	15.391	0.00303977	9.50816	0.819636	0.0245911	30.7821	6.2382	173.936	7.8286	1329.67
3609e0a6ca9f11eb972b04d9f536dd67	873	6358	2902858	1	no	39.9653	349.712	1.33585e+08	4.16242	161.892	4.5482	751.412	181.013	99.6597	155.513	6.89079	744.521	66.9295	222.432	1.20423	1.33585e+08	0.0659424	16710.4	87.2913	36401.3	968.83	92.6688	11.4678	0.779452	2.3898	2.83931	5.53863	0.442589	0.369786	0.988824	0.932691	-0.211357	0.898525	0.352294	8.18444	0.00872914	7.47131	0.799867	0.0222921	16.3689	5.10251	26.0342	7.11355	339.853
8262bbc0caa011eb972b04d9f536dd67	877	6362	2990657	1	no	17.0088	236.231	7.87857e+07	3.5716	126.185	5.5274	652.856	112.381	74.437	88.354	2.4618	650.394	52.8153	146.959	1.37358	7.87857e+07	0.104531	8967.46	38.3717	11868.7	412.16	50.9621	6.79249	0.764272	1.70862	2.48449	3.72116	0.540835	0.487039	0.991285	0.944373	-0.237888	0.890713	0.379842	5.22758	0.0248709	6.38571	0.812088	0.0845714	10.4552	4.5349	14.4386	7.15907	275.419
d148736acaa011eb972b04d9f536dd67	878	6363	3079865	1	no	13.241	60.1916	5.80541e+06	1.63202	21.9263	4.57025	139.755	34.787	14.4167	31.7573	2.08574	137.669	9.4658	39.5416	1.0258	5.80541e+06	0.372498	353.401	4.3468	18.9025	2.67033	2.18824	0.3969	0.693018	0.365518	1.00703	0.257176	0.822409	0.820379	0.989405	0.948341	-0.284836	0.767613	0.338642	1.9745	0.204157	2.83006	0.699973	0.370301	3.94901	2.40741	0.646286	5.85499	193.563
5ad4c8f4caa111eb972b04d9f536dd67	879	6364	3104546	1	no	36.1512	893.112	1.74815e+09	5.30522	397.156	12.2305	4097	374.025	297.753	231.546	3.23078	4093.77	175.583	570.934	2.55849	1.74815e+09	0.0372689	186071	502.241	1.12258e+07	77307.7	1054.52	123.94	0.789541	6.73439	4.21028	76.9039	0.306964	0.229037	0.995624	0.962816	-0.235645	0.955189	0.211512	16.4181	0.00362729	9.52988	0.83903	0.0230197	32.8363	6.3576	294.615	7.67353	919.586
d2080fe4caa111eb972b04d9f536dd67	880	6365	3101108	1	no	23.1005	98.602	7.88166e+07	2.29839	37.0914	5.09308	264.931	60.4533	23.5442	57.508	1.34971	263.581	15.5799	67.9425	0.911983	7.88166e+07	0.240409	961.583	10.0702	131.054	10.0861	5.24058	0.972112	0.686811	0.639735	1.43101	0.54781	0.72466	0.711559	0.992305	0.948677	-0.231218	0.788873	0.438973	3.00048	0.0934209	4.02686	0.701814	0.190306	6.00096	3.13506	1.55317	6.49268	902.705
a697265acaa211eb972b04d9f536dd67	881	6366	2985835	1	no	9.94291	54.817	5.06191e+07	1.56509	23.1031	227.039	1019.88	30.5068	14.4777	26.9385	1.38737	1018.49	9.68886	36.842	6.69237	5.06191e+07	0.386617	426.672	3.51944	250.683	8.83272	2.30069	0.469509	0.659787	0.360704	1.04373	0.334145	0.830543	0.827313	0.999727	0.991465	-0.27038	0.744318	0.311644	1.74975	0.215724	2.73317	0.713754	0.332903	3.49949	2.29019	0.69255	5.9017	1782.84
f06ea5e6caa211eb972b04d9f536dd67	882	6367	3080578	1	no	31.0641	154.276	5.46344e+07	2.87605	53.0739	6.89193	392.019	84.3184	39.0494	71.0499	4.58535	387.433	23.4878	100.132	1.69899	5.46344e+07	0.176131	2916.9	19.2507	1845.97	112.136	16.8233	1.90966	0.79565	0.909636	1.78305	1.05256	0.659704	0.633519	0.99286	0.949476	-0.262382	0.869312	0.446315	3.93981	0.058786	4.97345	0.802602	0.156275	7.87962	3.77025	4.68324	6.88606	299.121
bc404cd2caa411eb972b04d9f536dd67	883	6368	3070615	1	no	6.82978	45.5103	2.33157e+07	1.2862	19.1073	10.8333	208.71	23.5093	12.9095	18.8735	1.3117	207.398	8.16217	29.5237	2.11102	2.33157e+07	0.50172	318.962	2.54649	30.8741	4.96823	1.8404	0.36867	0.666261	0.298997	0.968396	0.276111	0.860585	0.857299	0.995599	0.970703	-0.271319	0.703958	0.251283	1.47599	0.338647	2.27812	0.669871	0.541183	2.95197	1.91125	0.552268	5.4532	1418.08
3e1166bacaa511eb972b04d9f536dd67	884	6369	3082581	1	no	11.0286	74.1238	5.5089e+07	1.94701	24.5189	13.9242	379.243	37.7534	22.5423	27.5304	1.82902	377.414	11.3189	51.4649	2.85837	5.5089e+07	0.337625	1223.31	5.5236	614.434	50.0017	7.1372	0.916469	0.771951	0.491997	1.32095	0.665007	0.800264	0.790358	0.996575	0.972307	-0.299691	0.817327	0.309668	1.99208	0.194977	3.28089	0.787441	0.342883	3.98415	2.66733	2.01342	6.15356	911.424
091f12c6caa611eb972b04d9f536dd67	886	6371	3062798	1	no	12.5854	88.7939	2.70498e+07	2.1325	29.5951	13.7917	393.053	42.7219	26.8914	29.4594	1.32909	391.724	13.7375	59.228	2.83421	2.70498e+07	0.303151	1682.79	7.58243	1222.32	85.1514	10.6601	1.32684	0.779397	0.613976	1.49594	0.93581	0.765151	0.751228	0.995127	0.965932	-0.300646	0.847423	0.340748	2.29099	0.150454	3.72846	0.809082	0.265487	4.58198	2.98772	2.99673	6.36661	330.615
45aec3accaa711eb972b04d9f536dd67	889	6374	3020901	1	no	31.8911	908.223	1.64744e+09	5.31544	418.861	9.28439	3731.93	374.225	293.968	242.064	2.1537	3729.78	182.239	552.239	2.1297	1.64744e+09	0.0362845	164924	471.104	5.84581e+06	48529	911.524	157.514	0.705734	7.86097	4.42882	93.2557	0.277424	0.198952	0.993436	0.953367	-0.203256	0.93698	0.184783	16.8094	0.00285748	9.7848	0.77561	0.0209737	33.6188	6.40077	267.26	7.53088	1058.61
a2d6293acaa711eb972b04d9f536dd67	890	6375	2905473	1	no	6.01465	151.76	4.44945e+08	2.76892	67.26	234.344	4097	69.6412	62.0985	36.4493	2.07305	4094.93	29.8514	168.545	12.7457	4.44945e+08	0.229864	23557.5	38.7504	3.60011e+06	17971.7	127.72	14.0971	0.798844	1.08713	1.90498	12.8622	0.726268	0.70166	0.999538	0.993777	-0.351716	0.91648	0.296542	3.21612	0.150428	4.47398	0.899668	0.35893	6.43223	3.46705	35.4543	6.36715	994.08
e6c71bcccaa711eb972b04d9f536dd67	891	6376	2998157	1	no	6.82142	35.4699	1.69671e+06	0.86813	14.5053	3.96579	71.71	18.3507	8.93423	15.3518	2.04267	69.6674	6.25576	21.5104	1.12062	1.69671e+06	0.630509	125.948	1.77265	2.1517	0.883166	0.752934	0.152257	0.663812	0.15066	0.609648	0.128437	0.924936	0.92483	0.984848	0.962415	-0.348265	0.675491	0.149263	1.27376	0.492897	1.49387	0.665633	0.673404	2.54751	1.33733	0.226298	5.0392	232.203
test_set
	stu_studyId	studyId	PatientID	label	label name	dce_exponential_firstorder_10Percentile	dce_exponential_firstorder_90Percentile	dce_exponential_firstorder_Energy	dce_exponential_firstorder_Entropy	dce_exponential_firstorder_InterquartileRange	dce_exponential_firstorder_Kurtosis	dce_exponential_firstorder_Maximum	dce_exponential_firstorder_Mean	dce_exponential_firstorder_MeanAbsoluteDeviation	dce_exponential_firstorder_Median	dce_exponential_firstorder_Minimum	dce_exponential_firstorder_Range	dce_exponential_firstorder_RobustMeanAbsoluteDeviation	dce_exponential_firstorder_RootMeanSquared	dce_exponential_firstorder_Skewness	dce_exponential_firstorder_TotalEnergy	dce_exponential_firstorder_Uniformity	dce_exponential_firstorder_Variance	dce_exponential_glcm_Autocorrelation	dce_exponential_glcm_ClusterProminence	dce_exponential_glcm_ClusterShade	dce_exponential_glcm_ClusterTendency	dce_exponential_glcm_Contrast	dce_exponential_glcm_Correlation	dce_exponential_glcm_DifferenceAverage	dce_exponential_glcm_DifferenceEntropy	dce_exponential_glcm_DifferenceVariance	dce_exponential_glcm_Id	dce_exponential_glcm_Idm	dce_exponential_glcm_Idmn	dce_exponential_glcm_Idn	dce_exponential_glcm_Imc1	dce_exponential_glcm_Imc2	dce_exponential_glcm_InverseVariance	dce_exponential_glcm_JointAverage	dce_exponential_glcm_JointEnergy	dce_exponential_glcm_JointEntropy	dce_exponential_glcm_MCC	dce_exponential_glcm_MaximumProbability	dce_exponential_glcm_SumAverage	dce_exponential_glcm_SumEntropy	dce_exponential_glcm_SumSquares	dce_exponential_gldm_DependenceEntropy	dce_exponential_gldm_DependenceNonUniformity
4e9fb5661cec11eb9f3404d9f536dd67	573	6124	2380245	0	yes	18.776	740.794	5.56168e+10	4.87119	281.9	22.0228	4097	304.628	291.35	138.007	1.42433	4095.58	132.639	577.449	3.8245	5.56168e+10	0.0598016	240650	525.18	4.52469e+07	211100	1502.1	82.3376	0.896245	3.94464	3.33168	65.9843	0.497204	0.44431	0.997205	0.978395	-0.325496	0.976064	0.304333	13.0473	0.0188624	8.2431	0.93934	0.0960372	26.0947	5.87712	396.11	8.22413	11470.3
187b4c381cf211eb9f3404d9f536dd67	578	6129	2577814	0	yes	9.19064	402.201	1.41446e+09	3.92845	171.932	18.0485	2430.81	158.546	154.413	66.1479	1.72956	2429.08	79.6674	289.637	3.36043	1.41446e+09	0.123762	58752.6	110.706	1.5252e+06	16748.3	300.03	33.5999	0.796095	2.90671	3.07039	24.582	0.530361	0.477545	0.996756	0.973208	-0.274671	0.926556	0.28365	6.64005	0.0512524	6.75511	0.852954	0.194956	13.2801	4.81372	83.4074	7.06828	1166.89
322d1b481cf211eb9f3404d9f536dd67	583	6134	2619842	0	yes	5.75435	537.379	2.36789e+10	3.96502	165.694	30.2227	4097	228.657	273.009	55.0396	1.00203	4096	88.4275	585.593	4.84708	2.36789e+10	0.150784	290635	437.841	7.55416e+07	299289	1559.12	155.668	0.814252	4.55348	3.27443	133.168	0.561161	0.517617	0.995213	0.976404	-0.279399	0.930016	0.24559	9.32483	0.0805529	6.79966	0.872663	0.263182	18.6497	4.84987	428.696	7.27397	4280.17
4c955e501cf211eb9f3404d9f536dd67	587	6138	2957453	0	yes	18.3343	2840.32	5.81299e+10	5.80306	1075.75	4.67775	4097	855.522	889.545	310.721	2.25357	4094.75	531.232	1452.76	1.66537	5.81299e+10	0.0420812	1.3786e+06	2856.6	2.74586e+08	1.0854e+06	7545.64	704.239	0.827863	14.0059	4.94518	491.74	0.33595	0.280624	0.978858	0.932809	-0.257717	0.968617	0.167832	33.8551	0.0119257	10.2182	0.886632	0.084328	67.7102	6.96221	2062.47	8.22869	4447.58
56596a3a1cf211eb9f3404d9f536dd67	590	6141	2257437	0	yes	4.36165	316.447	2.2205e+09	3.39351	133.075	24.4812	2462.35	117.502	123.147	39.5669	1.40836	2460.94	63.132	229.235	3.83018	2.2205e+09	0.203744	38742	80.1982	1.18387e+06	12631.3	226.688	18.1967	0.850305	1.93552	2.5625	14.2011	0.640004	0.60027	0.998238	0.982021	-0.321906	0.934051	0.251687	5.29849	0.130571	5.7423	0.894258	0.348	10.597	4.20484	61.2213	6.9043	2200.43
814927f81cf211eb9f3404d9f536dd67	598	6149	2856450	0	yes	6.13458	218.633	1.1975e+09	3.06047	92.6442	151.695	4097	86.7215	83.6452	36.339	1.92729	4095.07	43.1927	181.998	9.09752	1.1975e+09	0.216386	25602.5	48.2395	2.7749e+06	15429.7	150.545	21.6018	0.744609	1.54566	2.26909	19.0524	0.66793	0.633853	0.999303	0.991196	-0.306651	0.907367	0.295938	4.00015	0.126326	5.18339	0.860662	0.333247	8.00029	3.86056	43.0368	6.76147	1704.06
9d7271f01cf211eb9f3404d9f536dd67	604	6155	2181983	0	yes	7.64077	109.73	1.05415e+08	2.27716	45.6413	13.0772	481.932	45.5924	36.6327	25.7704	2.77186	479.16	20.7528	70.4192	2.72682	1.05415e+08	0.30776	2880.2	9.17275	3090.47	167.418	16.1953	1.28541	0.852484	0.576434	1.45167	0.930816	0.783567	0.768925	0.996927	0.973923	-0.383181	0.898487	0.299186	2.3335	0.205438	3.67669	0.869506	0.421252	4.667	2.97185	4.37018	6.12924	1015.17
a19b11c41cf211eb9f3404d9f536dd67	605	6156	2479396	0	yes	6.7767	317.812	2.3962e+09	3.39629	112.53	19.0258	2230.85	116.015	120.021	41.3669	1.53392	2229.31	56.2808	224.371	3.46178	2.3962e+09	0.191246	36882.9	69.5673	691689	9189.57	197.68	21.4572	0.801892	2.14114	2.65922	16.5136	0.623145	0.583168	0.997491	0.978428	-0.292718	0.913994	0.265859	5.05061	0.11291	5.76922	0.865163	0.31484	10.1012	4.20023	54.7842	6.83032	2526.54
f857b4d61cf211eb9f3404d9f536dd67	621	6172	2971418	0	yes	4.2146	422.455	3.47507e+08	3.5147	161.644	10.5879	1749.27	141.053	155.768	38.2457	1.65714	1747.61	82.2284	266.635	2.57034	3.47507e+08	0.213475	51198.2	103.549	722194	11150.7	280.306	19.9207	0.865691	2.36523	2.80853	13.8518	0.597219	0.550139	0.996118	0.969649	-0.34525	0.949366	0.221005	6.20017	0.132053	5.90477	0.897134	0.352379	12.4003	4.35028	75.0568	6.71127	312.098
b8416cde1cf211eb9f3404d9f536dd67	608	6159	2343359	0	yes	4.34507	83.3778	7.06151e+08	1.94868	38.6185	13.2524	627.793	34.9106	27.6684	21.3001	1.3464	626.446	16.8482	52.5344	2.55027	7.06151e+08	0.366715	1541.11	5.61256	882.541	60.818	8.20644	0.675188	0.847627	0.402591	1.18226	0.502883	0.831559	0.822998	0.999015	0.98543	-0.39339	0.873456	0.262352	1.93124	0.267847	3.0855	0.854728	0.48917	3.86248	2.55807	2.22041	5.98469	12354.5
9f10b64c1cfd11eb9f3404d9f536dd67	618	6169	2210651	0	yes	5.56378	399.667	2.91559e+09	3.58676	129.846	43.6557	4097	153.538	174.415	42.9219	1.04413	4095.96	67.8136	359.169	5.30031	2.91559e+09	0.189587	105429	170.108	1.24967e+07	66583.3	560.768	52.5078	0.827059	2.91039	2.92551	43.5347	0.594599	0.552164	0.998229	0.983826	-0.303959	0.932801	0.255357	6.5602	0.106836	6.11518	0.888944	0.308884	13.1204	4.44228	153.319	6.92868	1268.6
5223cc9c1e3e11eb9f3404d9f536dd67	739	6261	2969443	1	no	14.0169	291.19	2.25679e+09	3.71504	132.653	10.8083	1192.14	123.288	99.6997	71.797	1.69885	1190.44	58.4474	188.824	2.45588	2.25679e+09	0.113798	20454.5	63.9196	168941	3475.71	130.596	4.97559	0.926778	1.25781	2.17999	3.32553	0.637509	0.602214	0.997907	0.975689	-0.379	0.96811	0.371646	5.7018	0.0427398	6.15655	0.935388	0.134651	11.4036	4.70295	33.893	7.66573	2994
985bf8ea1e4011eb9f3404d9f536dd67	734	6256	2975012	1	no	68.2844	1522.08	7.77634e+09	6.04396	694.734	8.1901	4097	631.783	500.949	389.444	7.45379	4089.55	303.831	936.271	2.08009	7.77634e+09	0.021835	477453	1424.28	5.96304e+07	290311	2928.79	334.981	0.796043	10.9081	4.80988	203.866	0.254582	0.182778	0.988946	0.943094	-0.253729	0.971323	0.172568	27.8487	0.00167116	10.7538	0.844962	0.0113745	55.6975	7.14155	815.942	8.19416	1948.95
962c92681e4611eb9f3404d9f536dd67	720	6248	2681421	0	yes	54.2393	581.477	1.77959e+10	4.88286	258.405	20.4614	4097	284.29	183.583	212.051	2.27199	4094.73	110.259	393.059	3.04185	1.77959e+10	0.0444043	73674.5	262.054	3.98226e+06	28683.9	458.17	27.1363	0.888452	3.14813	3.21337	16.7525	0.424974	0.353772	0.999013	0.981717	-0.259352	0.953178	0.320237	12.421	0.00583424	8.57785	0.899873	0.0234231	24.842	5.90014	121.327	8.06878	12323.4
0bc870761e4911eb9f3404d9f536dd67	721	6247	2897891	0	yes	32.0028	317.141	7.77796e+08	3.98348	142.317	6.39628	1043.26	153.383	91.6166	122.731	2.73359	1040.53	60.3475	195.531	1.56021	7.77796e+08	0.0777711	14705.8	69.594	45249.8	1198.24	89.096	7.64458	0.842343	1.83017	2.5376	4.10482	0.518537	0.461845	0.995816	0.960184	-0.264865	0.926434	0.390426	7.01585	0.0146615	6.99713	0.862803	0.0417807	14.0317	4.97824	24.1851	7.4929	1716.64
88647be21e4a11eb9f3404d9f536dd67	723	6245	2183115	0	yes	51.1182	703.081	6.57213e+09	4.98371	288.991	9.98374	2618.54	304.195	222.096	198.007	7.51879	2611.02	129.9	438.011	2.30489	6.57213e+09	0.045189	99318.8	336.859	3.77336e+06	35228.3	641.599	31.5407	0.906758	3.47514	3.34088	18.8085	0.416349	0.346771	0.997219	0.969414	-0.280322	0.964597	0.314871	13.5754	0.0064217	8.73282	0.916128	0.0280108	27.1509	6.05487	168.285	8.00988	3729.14
e032b9101e4f11eb9f3404d9f536dd67	727	6241	2896190	0	yes	64.0913	884.648	6.39575e+10	5.50956	405.886	13.8919	4097	432.119	272.805	341.172	1.44143	4095.56	171.842	579.668	2.4229	6.39575e+10	0.0275054	149288	544.958	1.04221e+07	61998.6	890.45	68.8746	0.856455	5.10491	3.83791	41.3009	0.342335	0.263915	0.997528	0.971106	-0.224217	0.946105	0.243855	18.4266	0.00257869	9.836	0.887953	0.0179343	36.8532	6.5087	239.831	8.3158	26479.1
39e49b861e7d11eb9f3404d9f536dd67	597	6148	2748170	0	yes	4.85687	102.676	6.58298e+07	2.26025	46.4459	50.7734	1111.37	45.374	37.9962	25.5703	1.66423	1109.71	20.4724	79.2066	5.28125	6.58298e+07	0.311903	4214.89	10.1986	20011.5	479.636	21.3236	2.34714	0.796955	0.698175	1.58607	1.82469	0.76449	0.747795	0.998891	0.985488	-0.332267	0.865504	0.30954	2.33539	0.192364	3.75308	0.888437	0.402421	4.67078	2.97266	5.91768	6.16344	487.318
49d779201e8011eb9f3404d9f536dd67	462	6180	2278112	1	no	13.1875	113.868	1.94226e+08	2.57259	48.836	10.711	426.76	57.9535	34.2539	45.5134	2.55521	424.204	20.8361	75.8944	2.2864	1.94226e+08	0.21141	2401.35	12.0628	2280.8	127.669	15.0976	0.904565	0.887165	0.518971	1.34482	0.61862	0.785973	0.775118	0.997283	0.973627	-0.428762	0.939367	0.331766	2.91786	0.108934	4.10057	0.892229	0.217762	5.83572	3.42135	4.00053	6.77791	1581.08
49cb32141e8011eb9f3404d9f536dd67	459	6177	2151522	1	no	65.5849	762.26	3.86781e+09	5.21553	318.353	11.1045	3200.82	357.732	238.082	259.133	7.86943	3192.95	138.704	496.724	2.3954	3.86781e+09	0.035921	118762	405.389	4.96549e+06	41861.5	719.005	79.4488	0.801865	5.30722	3.84758	49.4688	0.343349	0.265729	0.995463	0.962867	-0.220681	0.937922	0.256312	15.667	0.00337312	9.39909	0.845936	0.0137272	31.3341	6.24868	199.614	7.87012	2251.45
5c6eebcc1e8011eb9f3404d9f536dd67	466	6184	2627118	1	no	32.5747	695.125	4.37187e+09	5.0019	321.033	25.6125	4097	316.953	266.212	180.071	5.16084	4091.84	138.257	548.003	4.05904	4.37187e+09	0.0487372	199848	471.36	3.42674e+07	163680	1233.17	107.871	0.83963	4.61494	3.51233	85.1854	0.441956	0.38117	0.996413	0.974988	-0.306309	0.972576	0.310406	13.7845	0.00968749	8.58901	0.908135	0.0572041	27.5691	6.04852	335.261	8.22939	1313.19
69a53ba21e8011eb9f3404d9f536dd67	468	6186	2246091	1	no	21.7482	122.94	7.45803e+08	2.69088	45.7407	50.035	1457.47	69.387	37.2864	55.229	1.10761	1456.36	19.8446	93.8672	4.86343	7.45803e+08	0.205905	3996.49	16.7742	26557.2	556.831	24.251	2.07228	0.842791	0.739047	1.61897	1.49461	0.731135	0.714261	0.99942	0.988011	-0.332079	0.900744	0.378671	3.35101	0.0898814	4.4882	0.852373	0.201707	6.70202	3.56351	6.58081	6.9481	3621.91
a0ef6f6a1e8011eb9f3404d9f536dd67	479	6197	2130173	1	no	35.8953	274.062	2.23872e+08	3.87294	134.256	5.72764	675.213	152.853	80.3187	136.448	5.12334	670.089	55.4714	185.087	1.32529	2.23872e+08	0.0801606	10893.4	61.611	21830.6	622.009	62.9136	4.31656	0.87133	1.32507	2.14504	2.42731	0.589901	0.549546	0.994751	0.957341	-0.328954	0.948756	0.432383	6.85224	0.0197423	6.45449	0.888194	0.054775	13.7045	4.78745	16.8075	7.67611	457.367
a5c7f5d41e8011eb9f3404d9f536dd67	480	6198	2571780	1	no	102.769	1229.72	3.3071e+09	5.87315	508.394	8.23481	3525.13	590.568	363.142	495.727	4.1205	3521.01	222.367	785.418	1.98127	3.3071e+09	0.0224876	268111	1035.64	1.98576e+07	120869	1615.34	100.376	0.883485	6.38753	4.10539	56.9553	0.299961	0.218631	0.995228	0.959256	-0.29715	0.981316	0.20221	25.6248	0.00190483	10.0945	0.895133	0.00952135	51.2496	6.86741	428.929	8.26188	937.78
c575d8ce1e8011eb9f3404d9f536dd67	487	6205	2133775	1	no	13.0988	64.3303	1.67374e+07	1.75902	30.9945	4.46158	181.953	36.8592	16.9588	34.1389	3.07323	178.88	12.591	42.2914	0.865527	1.67374e+07	0.32432	429.963	4.60003	26.9309	2.91627	2.75543	0.309555	0.79797	0.292423	0.881573	0.215977	0.856486	0.855495	0.995266	0.967695	-0.417564	0.865353	0.278879	1.9971	0.19255	2.78932	0.804622	0.282538	3.99419	2.46648	0.766246	5.91731	593.014
bcaa102a1e8011eb9f3404d9f536dd67	484	6202	2675580	1	no	31.5712	1105.47	1.05118e+10	5.70078	542.556	8.96412	3992.87	488.804	356.932	360.827	1.85246	3991.01	231.006	691.944	2.00461	1.05118e+10	0.0275233	239857	804.253	1.91213e+07	112295	1501.42	58.1342	0.925491	4.59502	3.71403	35.8562	0.375863	0.300435	0.997793	0.973279	-0.30789	0.982831	0.248572	21.0563	0.00494035	9.77621	0.940026	0.053118	42.1127	6.73601	389.888	8.59481	2780.5
d4582d381e8011eb9f3404d9f536dd67	491	6209	2393459	1	no	22.5477	632.327	9.66575e+08	4.67254	293.215	4.8364	1423.1	241.902	195.584	143.952	5.4177	1417.69	131.532	348.095	1.47909	9.66575e+08	0.0576638	62653.5	214.533	657435	10222.6	393.19	19.1522	0.907517	2.88843	3.08432	10.0306	0.452903	0.385775	0.994312	0.954388	-0.322801	0.969701	0.302133	10.9983	0.0121293	8.05647	0.921731	0.0592674	21.9966	5.74959	103.085	7.78309	782.221
ca4087641e8011eb9f3404d9f536dd67	489	6207	2453128	1	no	21.6423	443.459	9.10413e+08	4.34764	199.02	11.4147	1618.32	191.186	150.412	119.113	3.96629	1614.36	87.6741	291.286	2.54669	9.10413e+08	0.0715661	48295.3	149.678	967295	12829.5	308.206	16.5044	0.898688	2.40406	2.88071	10.4289	0.495555	0.437431	0.996273	0.96633	-0.32411	0.967064	0.359594	8.75951	0.0154305	7.47652	0.919537	0.059177	17.519	5.41413	81.1777	7.57999	844.517
c67925321e8011eb9f3404d9f536dd67	488	6206	2075468	1	no	74.1415	3658.71	6.31793e+10	6.51801	1577.9	3.12629	4097	1241.81	1011.97	780.692	5.27226	4091.73	707.573	1765.17	1.12978	6.31793e+10	0.019001	1.57371e+06	5103.16	2.73057e+08	974986	9649.96	553.264	0.891705	14.3044	5.2137	336.968	0.259224	0.196406	0.982242	0.928081	-0.258279	0.980177	0.119371	53.1816	0.00571354	11.4693	0.907701	0.069409	106.363	7.65006	2550.81	8.5194	4866.48
f0b734ba1e8011eb9f3404d9f536dd67	498	6216	2571682	1	no	17.1623	720.862	2.01133e+09	4.91962	326.358	16.2202	3853.29	291.894	246.697	170.801	1.61911	3851.67	143.925	465.752	2.8835	2.01133e+09	0.0535495	131723	349.328	9.09805e+06	59991.9	797.957	62.1209	0.855233	4.368	3.6077	41.8685	0.409146	0.340192	0.997544	0.974022	-0.289655	0.966383	0.270865	12.8587	0.0114041	8.59779	0.899659	0.0757709	25.7174	5.97589	215.019	7.77454	995.319
b59aad9e1e8011eb9f3404d9f536dd67	483	6201	2628218	1	no	6.82451	70.9175	3.00679e+08	1.85002	32.1253	12.4737	465.412	33.6747	21.3251	25.5533	1.01091	464.401	13.7054	44.6202	2.20221	3.00679e+08	0.348579	856.977	4.76952	289.392	24.3628	5.1397	0.477516	0.830167	0.353481	1.06656	0.344874	0.839912	0.834906	0.998694	0.982608	-0.398116	0.87215	0.277669	1.8984	0.224031	3.00959	0.833925	0.410511	3.7968	2.55745	1.4043	5.822	10274
0c7569a61e8111eb9f3404d9f536dd67	503	6221	2398905	1	no	39.1166	811.882	4.62358e+09	5.20177	384.836	9.53915	3414.44	344.399	267.661	215.07	3.25764	3411.18	167.84	505.557	2.18526	4.62358e+09	0.039426	136977	432.33	6.21103e+06	50546.9	856.099	54.4957	0.880716	4.46292	3.66355	33.5247	0.376578	0.302665	0.997192	0.969949	-0.266741	0.964216	0.274144	15.2273	0.00527668	9.18216	0.904978	0.029625	30.4546	6.27186	227.649	7.96214	2249.6
d5327aac1e9311eb9f3404d9f536dd67	790	6262	2894843	1	no	117.055	1832.34	1.09629e+10	6.20302	728.56	7.88745	4097	775.526	600.863	470.673	6.35557	4090.64	333.4	1157.11	2.17778	1.09629e+10	0.018663	737459	2128.35	1.35897e+08	582889	4458.22	552.748	0.780254	13.7972	5.1301	350.13	0.227599	0.156128	0.982593	0.93087	-0.236755	0.969609	0.140809	33.9358	0.00114325	11.0673	0.823158	0.0122864	67.8716	7.30409	1252.74	8.19042	2047.2
b74732de225911eb9f3404d9f536dd67	579	6130	2477024	0	yes	3.01888	72.645	2.89723e+08	1.66486	26.837	66.0035	1025.13	30.7283	29.1837	13.4686	1.12829	1024.01	12.8485	62.7676	6.2497	2.89723e+08	0.49645	2995.54	7.21083	18355.1	433.69	16.9476	1.47318	0.838476	0.42808	1.19491	1.2764	0.853479	0.843524	0.99922	0.990511	-0.388742	0.841337	0.197163	1.82812	0.403532	2.68032	0.860304	0.624112	3.65624	2.19155	4.60519	5.49178	4453.03
906e916c226211eb9f3404d9f536dd67	458	6176	2524460	1	no	47.5051	4097	5.56252e+11	4.1519	3809.66	1.18131	4097	2364.61	1743.79	3301.41	1.00203	4096	1633.06	2976.92	-0.210058	5.56252e+11	0.240072	3.27067e+06	14161.8	4.6785e+08	-868920	18685	1631.12	0.839075	18.5468	4.09119	1263.28	0.574221	0.548364	0.958432	0.923744	-0.261592	0.929288	0.0649011	99.4843	0.204743	7.03043	0.878298	0.450309	198.969	5.15872	5079.04	6.58106	8781.32
6e3f18e4227811eb9f3404d9f536dd67	500	6218	2195674	1	no	34.0501	540.362	1.16274e+10	4.70738	248.492	17.7142	3906.24	244.09	178.972	166.631	1.82152	3904.42	106.8	359.466	2.93831	1.16274e+10	0.0532905	69636.1	211.203	2.72845e+06	23612.6	424.204	31.1737	0.863261	2.95939	3.11816	21.9086	0.483752	0.423881	0.998776	0.982262	-0.298118	0.963633	0.320784	10.6272	0.0118196	8.09532	0.913611	0.0566485	21.2543	5.71561	113.845	8.09928	6869.98
8cd85c0eca8211eb972a04d9f536dd67	838	6323	2904000	0	yes	41.102	562.93	5.51543e+08	4.8401	268.949	3.64948	1177.19	300.107	158.613	284.131	2.53823	1174.65	112.462	361.222	0.739011	5.51543e+08	0.0400945	40416.6	227.148	172690	2049.14	219.906	29.9004	0.760079	3.82234	3.45871	14.6759	0.359267	0.276551	0.987914	0.930906	-0.197886	0.913897	0.269459	13.4021	0.00365803	8.78393	0.800877	0.0165954	26.8041	5.7961	62.4516	7.52749	631.917
67a3c31eca8811eb972a04d9f536dd67	844	6329	3067626	0	yes	65.4755	579.773	6.60842e+08	4.7524	240.328	17.121	3143.15	270.773	176.925	189.536	4.80869	3138.34	105.33	372.367	2.78389	6.60842e+08	0.0508771	65339.3	209.268	1.52054e+06	15691.3	361.308	80.8176	0.633794	5.28403	3.86925	51.7734	0.346149	0.270096	0.995302	0.96223	-0.17283	0.884696	0.255126	11.7954	0.00560319	8.71293	0.722777	0.0247398	23.5908	5.70222	110.531	7.41834	751.796
d2df4714ca8a11eb972a04d9f536dd67	847	6332	3062715	0	yes	24.2097	285.51	2.52302e+08	3.8659	144.583	9.2311	1066.16	139.144	87.3274	113.975	1.61794	1064.54	59.7161	181.345	1.84519	2.52302e+08	0.0838567	13525	58.9596	52757.6	1189.49	79.0642	9.33885	0.789003	1.97714	2.64046	5.26616	0.502822	0.442616	0.995217	0.958289	-0.226783	0.899502	0.379981	6.44387	0.0147593	6.95676	0.815029	0.0485581	12.8877	4.85675	22.1008	7.30013	695.644
de0e07deca8e11eb972a04d9f536dd67	850	6335	2909166	0	yes	28.7079	396.674	9.09191e+08	4.16594	154.128	9.79532	1435.21	170.941	124.008	112.226	2.73618	1432.47	70.5276	246.567	2.31213	9.09191e+08	0.0782445	31574.2	99.9727	302410	5525.76	189.956	19.685	0.812237	2.54807	2.94968	12.9107	0.494566	0.437821	0.994556	0.960851	-0.246498	0.925872	0.358722	7.57643	0.0160825	7.36485	0.854704	0.0561809	15.1529	5.15898	52.4102	7.63086	1135.76
a49c1738ca8f11eb972a04d9f536dd67	851	6336	2982291	0	yes	30.9962	141.822	7.18237e+07	2.81299	55.3126	6.65336	394.398	80.796	36.9134	69.6831	4.89447	389.503	23.5858	94.8886	1.59198	7.18237e+07	0.177574	2475.86	17.9169	1151.02	74.3661	13.8893	1.59347	0.79312	0.784684	1.64321	0.954819	0.694715	0.675629	0.994091	0.956204	-0.299146	0.891397	0.438719	3.85233	0.0658737	4.72833	0.821959	0.153808	7.70466	3.69266	3.8707	6.92022	407.698
973c94bcca9611eb972a04d9f536dd67	856	6341	3063814	0	yes	27.4036	332.534	9.06122e+08	4.10847	176.701	8.58611	1586.6	167.532	101.051	145.718	1.46918	1585.13	72.0254	212.359	1.54468	9.06122e+08	0.0684526	17029.4	77.7302	68763.6	1296.84	96.6434	10.584	0.802499	2.13952	2.7354	5.82903	0.481727	0.416988	0.997496	0.968851	-0.223964	0.906635	0.367528	7.49752	0.0108539	7.34871	0.832693	0.0371983	14.995	5.07757	26.8069	7.48843	1951.76
029043f8ca9711eb972a04d9f536dd67	857	6342	2996523	0	yes	17.5968	120.924	3.969e+07	2.62856	55.7383	4.01843	291.063	64.9513	32.6733	57.7936	2.82892	288.234	23.1492	76.795	0.932501	3.969e+07	0.184636	1678.8	12.5315	318.689	22.4299	9.30722	1.36716	0.743567	0.795777	1.61993	0.706844	0.678953	0.656854	0.990889	0.94174	-0.251477	0.839892	0.452803	3.24738	0.0611261	4.60087	0.76072	0.138145	6.49477	3.51292	2.66859	6.59705	411.769
88ceb58eca9811eb972b04d9f536dd67	859	6344	3067135	0	yes	26.565	169.986	2.5429e+08	3.10902	80.6221	3.19647	374.393	95.0422	45.0461	89.0331	2.27625	372.117	32.7089	110.086	0.633207	2.5429e+08	0.128962	3085.86	23.9972	875.125	34.9269	17.1657	2.15924	0.776204	1.02709	1.86094	1.06496	0.621501	0.58851	0.990835	0.939628	-0.245934	0.870513	0.465772	4.49911	0.0322245	5.44745	0.798201	0.0649619	8.99822	4.01728	4.83125	7.00116	1512.4
eaefa45aca9b11eb972b04d9f536dd67	865	6350	3060817	1	no	41.3143	1299.7	2.90122e+09	5.93806	684.581	7.08056	4097	588.635	410.608	463.842	3.3897	4093.61	280.842	798.694	1.61699	2.90122e+09	0.0217612	291421	1058.04	1.84433e+07	102316	1695.33	201.515	0.787781	9.46674	4.67515	107.128	0.233994	0.155406	0.99291	0.948533	-0.248533	0.971402	0.145769	26.161	0.00144295	10.6032	0.839925	0.0154415	52.322	7.0016	474.212	7.90489	1116.93
b8ebb34eca9c11eb972b04d9f536dd67	867	6352	2908391	1	no	39.5454	230.733	1.42811e+08	3.55429	94.1445	6.04563	601.968	129.642	60.3795	117.316	3.52343	598.444	39.5475	152.596	1.32736	1.42811e+08	0.102001	6478.68	41.7527	6934.48	256.639	34.3553	6.29977	0.689741	1.782	2.47184	2.98478	0.502497	0.441802	0.990434	0.937144	-0.166272	0.802374	0.403711	5.89389	0.0177459	6.47928	0.7062	0.042885	11.7878	4.42384	10.1638	6.89466	603.225
26d68842ca9e11eb972b04d9f536dd67	870	6355	2995077	1	no	43.9159	340.949	5.86847e+08	4.12893	136.613	11.1188	1305.52	178.817	98.1922	145.473	2.24923	1303.27	59.1296	227.256	2.21919	5.86847e+08	0.0723927	19669.8	85.5332	110086	2241.97	106.432	17.3336	0.719897	2.68917	3.0162	9.79253	0.443632	0.374459	0.994165	0.954427	-0.175314	0.853026	0.344475	7.95336	0.0102147	7.53072	0.754643	0.0282604	15.9067	5.04921	30.9414	7.30141	1166.02
04ced85cca9f11eb972b04d9f536dd67	872	6357	2980365	1	no	14.109	236.681	3.3544e+07	3.48216	105.501	18.131	1224.37	105.489	76.5314	73.3562	1.13855	1223.23	44.697	154.405	2.96051	3.3544e+07	0.120205	12712.8	37.7084	62420.6	1426.8	68.6117	12.4436	0.693917	2.1013	2.72848	7.85686	0.519673	0.46288	0.995178	0.961393	-0.222099	0.878712	0.353519	4.86458	0.0291357	6.26639	0.768799	0.112309	9.72915	4.42093	20.2638	6.71716	119.229
8b3c2eeeca9f11eb972b04d9f536dd67	874	6359	3109168	1	no	43.7236	1864.91	2.32802e+09	6.16888	1090.58	4.11712	4097	749.496	620.855	473.597	7.7462	4089.25	457.43	1067.22	1.21231	2.32802e+09	0.0229951	577208	1849.45	3.76848e+07	179102	3332.32	549.759	0.717789	15.7155	5.34546	289.643	0.193638	0.129442	0.981715	0.91992	-0.352242	0.993963	0.123808	33.9612	0.00182889	10.4481	0.80053	0.0170102	67.9225	7.28389	970.519	7.73973	661.448
f3e7fac2ca9f11eb972b04d9f536dd67	875	6360	3061404	1	no	38.0628	449.034	7.62973e+08	4.49561	172.031	52.6893	4097	224.91	150.297	161.655	1.87014	4095.13	77.1516	348.836	5.4388	7.62973e+08	0.0595898	71101.7	189.996	7.22982e+06	42191.8	426.047	66.5042	0.730941	3.84617	3.35804	50.8895	0.420308	0.350514	0.997759	0.978524	-0.219751	0.91806	0.316973	10.005	0.00774092	8.09371	0.799559	0.0297614	20.0099	5.47893	123.138	7.61707	687.673
3955b158caa011eb972b04d9f536dd67	876	6361	3027215	1	no	27.4495	176.331	1.02178e+07	3.13202	74.5498	4.07858	333.485	94.3486	45.7802	83.5664	5.07363	328.412	31.2299	111.087	1.01426	1.02178e+07	0.133335	3438.71	24.0874	1173.09	58.9875	18.4468	5.78599	0.525516	1.77459	2.42726	2.51192	0.49397	0.431508	0.973451	0.89599	-0.12635	0.712432	0.409393	4.57361	0.0217996	6.00378	0.571409	0.0474997	9.14722	4.02089	6.05819	6.16079	100.13
a57ee25acaa511eb972b04d9f536dd67	885	6370	3075286	1	no	62.6923	825.191	5.59819e+09	5.33452	358.475	14.8606	4097	384.059	276.523	254.329	3.52162	4093.48	156.658	564.611	2.85495	5.59819e+09	0.034363	171285	512.491	1.4385e+07	90705.8	1049.48	87.9526	0.845547	5.29608	3.86277	58.7541	0.350253	0.27374	0.996902	0.970459	-0.23759	0.95449	0.258045	16.4951	0.00349491	9.47	0.875307	0.0126016	32.9902	6.34429	284.359	8.07722	2460.33
5b10834ecaa611eb972b04d9f536dd67	887	6372	3060237	1	no	50.0407	1463.23	3.23243e+09	5.99213	770.861	5.95244	4097	610.062	479.131	401.24	2.23852	4094.76	324.116	871.288	1.60766	3.23243e+09	0.0230263	386966	1265.36	2.83473e+07	160706	2336.27	288.587	0.780828	11.3157	4.9392	155.251	0.217855	0.143532	0.990002	0.939737	-0.250638	0.975015	0.135708	27.4432	0.00136554	10.7406	0.809782	0.0118905	54.8864	7.10256	656.215	7.84013	1171
e38a08c6caa611eb972b04d9f536dd67	888	6373	2901348	1	no	5.94968	128.275	1.58416e+08	2.61151	59.3023	15.8956	758.963	56.154	42.6068	37.4531	1.66923	757.294	25.6691	83.7158	2.78278	1.58416e+08	0.228463	3855.06	12.9117	6404.78	262.016	22.1782	2.844	0.772798	0.877194	1.82628	2.04574	0.715205	0.69158	0.997199	0.974206	-0.301834	0.884885	0.34132	2.84218	0.116771	4.50291	0.826329	0.29498	5.68435	3.45471	6.25554	6.58201	1031.99
[truncated: 1,272 more columns]
