# Supplementary material for: Value of the Application of CE-MRI Radiomics and Machine Learning in Preoperative Prediction of Sentinel Lymph Node Metastasis in Breast Cancer
Source: Front Oncol. 2021 Nov 19;11:757111. doi: 10.3389/fonc.2021.757111 (PMC8640128; doi:10.3389/fonc.2021.757111)
Supplement: Supplementary file 2 [file Table_2.xlsx]

## Sheet: 573d3a6c21684775a947361892ca106
training_set
	stu_studyId	studyId	PatientID	label	label name	dce_exponential_firstorder_10Percentile	dce_exponential_firstorder_90Percentile	dce_exponential_firstorder_Energy	dce_exponential_firstorder_Entropy	dce_exponential_firstorder_InterquartileRange	dce_exponential_firstorder_Kurtosis	dce_exponential_firstorder_Maximum	dce_exponential_firstorder_Mean	dce_exponential_firstorder_MeanAbsoluteDeviation	dce_exponential_firstorder_Median	dce_exponential_firstorder_Minimum	dce_exponential_firstorder_Range	dce_exponential_firstorder_RobustMeanAbsoluteDeviation	dce_exponential_firstorder_RootMeanSquared	dce_exponential_firstorder_Skewness	dce_exponential_firstorder_TotalEnergy	dce_exponential_firstorder_Uniformity	dce_exponential_firstorder_Variance	dce_exponential_glcm_Autocorrelation	dce_exponential_glcm_ClusterProminence	dce_exponential_glcm_ClusterShade	dce_exponential_glcm_ClusterTendency	dce_exponential_glcm_Contrast	dce_exponential_glcm_Correlation	dce_exponential_glcm_DifferenceAverage	dce_exponential_glcm_DifferenceEntropy	dce_exponential_glcm_DifferenceVariance	dce_exponential_glcm_Id	dce_exponential_glcm_Idm	dce_exponential_glcm_Idmn	dce_exponential_glcm_Idn	dce_exponential_glcm_Imc1	dce_exponential_glcm_Imc2	dce_exponential_glcm_InverseVariance	dce_exponential_glcm_JointAverage	dce_exponential_glcm_JointEnergy	dce_exponential_glcm_JointEntropy	dce_exponential_glcm_MCC	dce_exponential_glcm_MaximumProbability	dce_exponential_glcm_SumAverage	dce_exponential_glcm_SumEntropy	dce_exponential_glcm_SumSquares	dce_exponential_gldm_DependenceEntropy	dce_exponential_gldm_DependenceNonUniformity
415f492e1cd911eb9f3404d9f536dd67	575	6126	2974063	0	yes	0.0286158	0.010843	0.000718017	0.216629	0.00484633	0.0241017	0.0922032	0.00815781	0.00810056	0.00382739	0.0451989	0.0921348	0.00514583	0.00912554	0.137034	0.000718017	0.45038	0.000224465	0.000185618	6.92881e-07	0.417131	0.000249781	0.000155383	0.760915	0.00932096	0.13035	0.000169904	0.855206	0.86522	0.98192	0.891439	0.27881	0.767858	0.42603	0.00620587	0.354045	0.190206	0.652125	0.547833	0.00620587	0.250273	0.000253936	0.306865	0.278282
30195f561cf211eb9f3404d9f536dd67	582	6133	2956871	0	yes	0.000300573	0	0	0	0	0.0123505	0	0	0	0	0.0347854	0	0	0	0.118447	0	1	0	0	0	0.417123	0	0	0.233265	0	0	0	1	1	0.915853	0.914452	0.385044	0	0.00898329	0	1	0	0	1	0	0	0	0	0.0267972
2c435cd81cf211eb9f3404d9f536dd67	580	6131	2926833	0	yes	0.00449569	0.0359644	0.000965614	0.358701	0.0141286	0.0228512	0.214238	0.0201515	0.0342893	0.00385431	0.00495556	0.214351	0.0170461	0.0326928	0.15581	0.000965614	0.352774	0.00297157	0.00115915	8.25917e-05	0.417485	0.00269371	0.00225223	0.651988	0.0421431	0.340067	0.00237885	0.63382	0.633387	0.943475	0.774763	0.665938	0.740403	0.501409	0.0172614	0.256512	0.339843	0.57274	0.488033	0.0172614	0.383147	0.00280875	0.492565	0.0150144
2db19e9a1cf211eb9f3404d9f536dd67	581	6132	2566123	0	yes	0.0564929	0.10977	0.0198225	0.628123	0.0433252	0.0688311	1	0.0731883	0.115175	0.0189863	0.0370767	0.999814	0.049818	0.130335	0.259605	0.0198225	0.0979076	0.0432723	0.0157301	0.0558938	0.455622	0.0432092	0.0269475	0.790337	0.130395	0.553315	0.0310565	0.387405	0.38974	0.966761	0.852977	0.636405	0.929023	0.589811	0.0680176	0.0475044	0.598156	0.814897	0.173129	0.0680176	0.651083	0.0439362	0.767793	0.0398983
4e23dd501cf211eb9f3404d9f536dd67	588	6139	2088666	0	yes	0.0163505	0.0108434	3.20737e-05	0.190981	0.00466591	0.0100066	0.0323364	0.006681	0.00807534	0.00265291	0.0777064	0.0321151	0.00515503	0.00793084	0.104473	3.20737e-05	0.524466	0.000200586	0.000137041	2.03073e-07	0.417127	0.000184219	0.000169665	0.572963	0.0105972	0.140593	0.000174924	0.835879	0.846105	0.890136	0.697024	0.485698	0.611423	0.46586	0.00493075	0.413212	0.174761	0.426514	0.615571	0.00493075	0.219995	0.000193991	0.336503	0.00451332
38082b161cf211eb9f3404d9f536dd67	585	6136	2568030	0	yes	0	0.0629887	0.0226971	0.384083	0.0140681	0.0892196	1	0.0434559	0.0958244	0.00198161	0.0136597	0.999931	0.022248	0.122915	0.313676	0.0226971	0.424408	0.0451473	0.0110499	0.0589485	0.457046	0.0383696	0.0403407	0.510563	0.109314	0.420606	0.0523203	0.635975	0.63851	0.952983	0.892246	0.601405	0.807586	0.29956	0.0381123	0.351338	0.358852	0.680452	0.584818	0.0381123	0.40011	0.0410144	0.486923	0.0418863
5fb7e69c1cf211eb9f3404d9f536dd67	591	6142	2669685	0	yes	0.0449501	0.0538743	0.00130521	0.50232	0.0238536	0.0231227	0.299402	0.0356923	0.046299	0.0136149	0.099057	0.299027	0.026442	0.0474974	0.149348	0.00130521	0.144287	0.00492608	0.00255618	0.000256673	0.417941	0.00493079	0.00265562	0.844093	0.0501695	0.372022	0.00262693	0.525834	0.529227	0.964206	0.799766	0.526534	0.908002	0.756384	0.032263	0.0703207	0.465585	0.803924	0.204189	0.032263	0.533708	0.00496266	0.694321	0.0107675
34e56dc21cf211eb9f3404d9f536dd67	584	6135	2961022	0	yes	0.0787632	0.0803034	0.0194567	0.573695	0.0325642	0.0446036	0.816572	0.0526365	0.0755126	0.0158743	0.0544592	0.81633	0.0370535	0.0799099	0.202921	0.0194567	0.11457	0.0150641	0.0058037	0.00387461	0.422518	0.0136803	0.00914172	0.754107	0.0850903	0.474579	0.0098185	0.440981	0.443252	0.983887	0.885777	0.683788	0.880039	0.685835	0.0459655	0.0510295	0.542541	0.734258	0.146023	0.0459655	0.594868	0.0139848	0.73907	0.0942856
4f45ea201cf211eb9f3404d9f536dd67	589	6140	2066762	0	yes	0.00420228	0.0184668	0.000818934	0.26421	0.0078668	0.0280267	0.135369	0.0108185	0.0174363	0.00260059	0.00832401	0.135478	0.00897631	0.0170288	0.166013	0.000818934	0.455175	0.000920731	0.000430965	1.07946e-05	0.417197	0.000887095	0.00054063	0.789079	0.0182576	0.210244	0.000599643	0.777547	0.783525	0.968807	0.851657	0.439712	0.757748	0.472566	0.00920048	0.373646	0.238013	0.708454	0.594005	0.00920048	0.288195	0.000900485	0.414148	0.0530496
6dd48f641cf211eb9f3404d9f536dd67	595	6146	2653910	0	yes	0.00759945	0.00540589	9.96226e-05	0.12434	0.00228274	0.0359482	0.0527872	0.00391716	0.00524946	0.00130956	0.0134015	0.0528854	0.00256421	0.00577966	0.184903	9.96226e-05	0.702463	0.000159834	8.31479e-05	4.63053e-07	0.417129	0.000149727	0.000181287	0.421795	0.00814935	0.118633	0.00021612	0.887718	0.892949	0.95076	0.85179	0.580991	0.415527	0.285825	0.00280614	0.620077	0.117829	0.264963	0.776213	0.00280614	0.145448	0.000162956	0.243493	0.0390365
63a75f9e1cf211eb9f3404d9f536dd67	592	6143	2916894	0	yes	0.0211471	0.271915	0.153247	0.731034	0.0947418	0.0181443	1	0.169009	0.30755	0.028252	0.0237667	0.999881	0.117644	0.307438	0.156545	0.153247	0.0856074	0.236218	0.0847499	0.500016	0.71119	0.24325	0.166356	0.75418	0.328053	0.738569	0.191431	0.27819	0.28817	0.805433	0.626435	0.747036	0.928	0.36413	0.1614	0.0514071	0.713313	0.772799	0.208509	0.1614	0.75148	0.249127	0.811495	0.0965875
7f2dbeac1cf211eb9f3404d9f536dd67	596	6147	2922365	0	yes	0.0152015	0.182165	0.0560074	0.579084	0.0453771	0.0287809	1	0.10656	0.219562	0.00812558	0.0290931	0.999854	0.068014	0.228426	0.189711	0.0560074	0.218907	0.141145	0.0369578	0.203087	0.547232	0.117771	0.107237	0.60643	0.240245	0.629045	0.12837	0.417233	0.42547	0.870245	0.730006	0.696095	0.888662	0.362052	0.0907054	0.147363	0.551336	0.681592	0.368741	0.0907054	0.596463	0.123869	0.650539	0.0418357
96923cd01cf211eb9f3404d9f536dd67	603	6154	2838568	0	yes	0.00584779	0.043892	0.000971161	0.382045	0.0174277	0.0130935	0.166778	0.0227255	0.0383176	0.00438111	0.0168989	0.166839	0.0209502	0.0345696	0.124175	0.000971161	0.324544	0.00313396	0.00134445	5.45901e-05	0.417425	0.00291135	0.00189752	0.767767	0.0402801	0.332939	0.00193872	0.632606	0.631667	0.922775	0.722133	0.589297	0.80315	0.510244	0.0198607	0.2376	0.357355	0.704512	0.469578	0.0198607	0.405574	0.0029703	0.52111	0.014962
6820152a1cf211eb9f3404d9f536dd67	594	6145	2679396	0	yes	0.00227332	0.0189943	0.0024699	0.254139	0.00639804	0.0527255	0.294898	0.0113422	0.0203715	0.00188155	0	0.295021	0.00812691	0.0214918	0.220473	0.0024699	0.509229	0.00153611	0.000558509	5.04595e-05	0.417323	0.00137537	0.000985343	0.720576	0.0222121	0.23153	0.00116123	0.77273	0.775976	0.988365	0.926913	0.55598	0.686499	0.406298	0.00938863	0.425499	0.232408	0.630105	0.639777	0.00938863	0.272902	0.00141406	0.390531	0.112001
93f0fcc81cf211eb9f3404d9f536dd67	602	6153	2489691	0	yes	0.00637989	0.0368922	0.00140436	0.368416	0.013945	0.0424545	0.380994	0.0209687	0.0350885	0.00448811	0.0197801	0.381002	0.0167529	0.0354619	0.197558	0.00140436	0.330557	0.00354239	0.00145663	0.000201126	0.417772	0.00354684	0.00270254	0.701081	0.0394006	0.321902	0.00313019	0.659486	0.661493	0.979489	0.890117	0.545108	0.821456	0.515977	0.0189829	0.243442	0.345512	0.719027	0.473038	0.0189829	0.397305	0.00366627	0.53135	0.0200197
a9eb6dec1cf211eb9f3404d9f536dd67	606	6157	2766652	0	yes	0.00973543	0.0436937	0.00190477	0.404718	0.0185978	0.0170334	0.200486	0.0241625	0.0385296	0.00598565	0.0264368	0.200493	0.021201	0.0359286	0.135719	0.00190477	0.276828	0.00329873	0.00148461	8.58495e-05	0.417512	0.0031644	0.00195065	0.791061	0.0403846	0.335834	0.00202348	0.620334	0.62257	0.942238	0.762868	0.581607	0.833532	0.591297	0.0214009	0.187799	0.380669	0.728937	0.408765	0.0214009	0.433541	0.00321486	0.579636	0.0286495
b1fa31bc1cf211eb9f3404d9f536dd67	607	6158	2324101	0	yes	0.262021	1	0.255987	0.793381	0.998454	0.000503429	1	0.628897	0.956	0.163251	0.291383	0.998536	0.971829	0.762167	0.0432088	0.255987	0.0853737	0.959953	0.504814	0.972265	0.812057	0.926596	0.745493	0.676915	0.853426	0.926031	0.750024	0.20143	0.234102	0.207403	0.113454	0.621756	0.976876	0.193729	0.590282	0.0515722	0.760822	0.752861	0.216597	0.590282	0.860274	0.962606	0.839914	0.0292936
baf9a5181cf211eb9f3404d9f536dd67	609	6160	2506853	0	yes	0.0154136	0.0587448	0.0504681	0.393348	0.0112661	0.0566095	1	0.0600228	0.13719	0.00340814	0.00637346	0.999968	0.0189735	0.183726	0.269264	0.0504681	0.383371	0.10038	0.0235132	0.199633	0.532677	0.0842383	0.0820516	0.566457	0.13798	0.422831	0.109087	0.634823	0.642227	0.912222	0.86861	0.571773	0.831308	0.389092	0.0503162	0.298884	0.362391	0.732978	0.530929	0.0503162	0.414725	0.0892513	0.516164	0.0366384
bfc67c061cf211eb9f3404d9f536dd67	610	6161	2834805	0	yes	0.0126895	1	0.823703	0.726095	0.246801	0.00420833	1	0.338758	0.651858	0.0317651	0	1	0.689634	0.528305	0.0870565	0.823703	0.115991	0.625304	0.230644	1	1	0.600625	0.515522	0.64311	0.642557	0.841635	0.548956	0.276353	0.300873	0.446972	0.320317	0.814556	0.892571	0.206367	0.315726	0.0716136	0.726818	0.693985	0.242668	0.315726	0.777914	0.6279	0.796907	0.195102
f6fd7fa81cf211eb9f3404d9f536dd67	620	6171	2488490	0	yes	0.213812	1	0.977007	0.765465	1	0.000322685	1	0.659195	0.988655	0.182438	0.0938214	0.999529	1	0.787882	0.0393424	0.977007	0.10454	1	0.512945	0.96285	0.778344	0.933388	1	0.517079	1	0.953432	1	0.195134	0.230765	0	0	0.906591	0.8735	0.160627	0.607361	0.0590353	0.782614	0.53258	0.233138	0.607361	0.851642	1	0.817839	0.121702
cc1522ea1cfd11eb9f3404d9f536dd67	619	6170	2004483	0	yes	0.00868576	0.0597183	0.0104631	0.46284	0.0238095	0.0338492	0.457251	0.03426	0.0569345	0.00750527	0.00312226	0.45733	0.0280703	0.0563269	0.181061	0.0104631	0.236195	0.00822525	0.00338186	0.00110786	0.419412	0.00832214	0.00443388	0.849407	0.0603978	0.410046	0.00469235	0.550197	0.549242	0.974206	0.848751	0.648797	0.848352	0.543322	0.031126	0.160306	0.441567	0.76159	0.379528	0.031126	0.488315	0.00837004	0.616432	0.0839409
afe9efb01e3d11eb9f3404d9f536dd67	738	6260	2947383	1	no	0.131657	0.178494	0.119301	0.780458	0.0766441	0.0337747	1	0.135511	0.188565	0.0471811	0.0435905	0.999781	0.0829326	0.212923	0.197067	0.119301	0.0326774	0.10422	0.0462684	0.188957	0.538286	0.114377	0.0503469	0.913902	0.200666	0.668293	0.0546287	0.197714	0.194979	0.935835	0.759265	0.768967	0.937689	0.553568	0.135226	0.00683684	0.776323	0.844367	0.0419371	0.135226	0.802867	0.113745	0.906734	0.159966
faa1b5a01e3e11eb9f3404d9f536dd67	737	6259	2895814	1	no	0.518586	0.156321	0.0543196	0.778915	0.0654705	0.0175765	0.694756	0.136526	0.108387	0.0774219	0.168767	0.693962	0.0675164	0.139857	0.114554	0.0543196	0.0218328	0.0221378	0.0204576	0.00424243	0.42302	0.0223358	0.0138056	0.794833	0.139207	0.594701	0.0112402	0.179401	0.16653	0.962802	0.748506	0.852968	0.891441	0.59028	0.13031	0.00281903	0.770886	0.705168	0.00330563	0.13031	0.781669	0.0226965	0.907372	0.197808
9ad12f881e3f11eb9f3404d9f536dd67	736	6258	2954764	1	no	0.245404	0.112409	0.0099434	0.699215	0.0570983	0.00567092	0.347083	0.0900962	0.0811013	0.0509188	0.308405	0.345647	0.0571421	0.0926946	0.0694661	0.0099434	0.0360282	0.010214	0.00955618	0.000335291	0.418043	0.0103993	0.00545498	0.855867	0.0906178	0.492921	0.00412287	0.293346	0.283967	0.942124	0.672175	0.728929	0.917012	0.742178	0.0860186	0.00702049	0.678052	0.783976	0.0214114	0.0860186	0.716844	0.0104487	0.894784	0.058282
488e9d2c1e4011eb9f3404d9f536dd67	735	6257	2960493	1	no	0.196864	0.107896	0.0452016	0.668678	0.0429622	0.0344457	0.815551	0.0780478	0.0901361	0.0323567	0.0921005	0.815121	0.0474894	0.0999134	0.175461	0.0452016	0.0588245	0.019207	0.0103736	0.00591521	0.424957	0.0201109	0.011829	0.815499	0.102752	0.516043	0.0122243	0.355478	0.356319	0.978253	0.855358	0.680202	0.925234	0.735508	0.0733174	0.0176495	0.641068	0.814131	0.0543899	0.0733174	0.69163	0.0203624	0.885688	0.168181
74fee11c1e4211eb9f3404d9f536dd67	733	6255	2943913	1	no	0.0743818	0.0106431	0.00069393	0.230331	0.00323054	0.0580544	0.107884	0.0106846	0.00650913	0.00610955	0.0748813	0.107664	0.00342819	0.0107182	0.20823	0.00069393	0.405834	0.000221768	0.00023597	1.4767e-06	0.417135	0.00025145	0.000222344	0.606097	0.011933	0.152287	0.000237633	0.818352	0.831231	0.979693	0.875278	0.481311	0.695656	0.533715	0.00825114	0.272898	0.210141	0.469692	0.402522	0.00825114	0.273166	0.000263663	0.429613	0.110812
cb41e3a81e4211eb9f3404d9f536dd67	732	6254	2891449	1	no	0.196454	0.26021	0.0187223	0.850156	0.120549	0.0160092	1	0.16763	0.221055	0.0618916	0.137564	0.999309	0.12815	0.219224	0.129197	0.0187223	0.0188845	0.0915243	0.0480063	0.0618354	0.471652	0.0957485	0.0825754	0.645627	0.30169	0.782527	0.0786309	0.0827662	0.0875019	0.890936	0.62504	0.79717	0.947364	0.416678	0.16904	0.00295851	0.851302	0.634969	0.0197724	0.16904	0.862856	0.100144	0.893672	0.0319682
3df4e4401e4311eb9f3404d9f536dd67	731	6253	2918160	1	no	0.118386	0.0713887	0.00408966	0.588955	0.0314773	0.0148642	0.29088	0.0529517	0.0576855	0.0242538	0.0495407	0.290755	0.0331151	0.0628517	0.124869	0.00408966	0.0819342	0.00702177	0.00471782	0.000373489	0.418315	0.00747462	0.00441988	0.812867	0.0726523	0.447777	0.00396343	0.394196	0.393986	0.935458	0.694668	0.712826	0.89044	0.815977	0.0516605	0.0217619	0.577845	0.737909	0.0546067	0.0516605	0.627239	0.00757094	0.796816	0.0333595
a3e9ce0a1e4311eb9f3404d9f536dd67	730	6252	2956461	1	no	0.0228832	0.0103125	5.35943e-05	0.208119	0.0046508	0.00880294	0.0264323	0.00769581	0.00747239	0.00382529	0.041154	0.0263957	0.00484635	0.00826569	0.0971039	5.35943e-05	0.457203	0.00017866	0.00017524	1.98039e-07	0.417127	0.000202028	0.00016446	0.644229	0.0116926	0.146495	0.000157384	0.810063	0.824195	0.858068	0.616104	0.461979	0.692537	0.576546	0.00634975	0.303104	0.201755	0.489775	0.489169	0.00634975	0.259957	0.000210113	0.405491	0.00710593
08963faa1e4411eb9f3404d9f536dd67	729	6251	2926323	1	no	0.0475113	0.0810754	0.00837642	0.594231	0.0367747	0.0742913	0.928011	0.0552858	0.0749199	0.0194529	6.702e-06	0.928024	0.0398636	0.0810194	0.239267	0.00837642	0.0955372	0.0149924	0.00665141	0.00702795	0.424355	0.0152247	0.0110217	0.726771	0.0907377	0.492193	0.0121258	0.416491	0.414878	0.985511	0.894816	0.644995	0.916681	0.645932	0.0514301	0.044619	0.567115	0.804856	0.165009	0.0514301	0.619472	0.0156669	0.740656	0.0420106
c3f5e8681e4411eb9f3404d9f536dd67	718	6250	2971264	0	yes	0.0703353	0.0315975	0.00215523	0.420013	0.0155447	0.00971634	0.113714	0.0245076	0.023312	0.0127949	0.0339382	0.113699	0.0157896	0.0260678	0.0929839	0.00215523	0.170023	0.00110997	0.00103478	6.92878e-06	0.417177	0.00118651	0.000518562	0.906325	0.0244478	0.241202	0.000446639	0.659799	0.674536	0.955403	0.74468	0.394014	0.909385	0.835702	0.0226262	0.0799056	0.380448	0.81561	0.161141	0.0226262	0.467904	0.0011795	0.708642	0.0631125
bc0f6a921e4511eb9f3404d9f536dd67	719	6249	2913497	0	yes	0.0543948	0.0384017	0.0113431	0.44851	0.0178943	0.386971	0.981949	0.0278153	0.0331474	0.0114924	0.0332014	0.981785	0.0189123	0.0398221	0.488381	0.0113431	0.170701	0.0038482	0.0018214	0.00200059	0.418933	0.00388472	0.00384554	0.566471	0.0405612	0.322039	0.00472966	0.597637	0.606198	0.998082	0.975269	0.539546	0.88178	0.768276	0.0254574	0.0831644	0.421751	0.747588	0.200616	0.0254574	0.491568	0.00412341	0.701643	0.15258
7721e6721e4911eb9f3404d9f536dd67	722	6246	2961880	0	yes	0.111785	0.064485	0.00448585	0.549778	0.0262027	0.0914284	0.688577	0.0465951	0.056817	0.0179814	0.12005	0.688028	0.0289491	0.0670506	0.281568	0.00448585	0.111545	0.0102672	0.00503191	0.00452192	0.422443	0.011022	0.00648454	0.816435	0.0733111	0.443559	0.00687539	0.417914	0.41944	0.98435	0.881538	0.686159	0.885922	0.809881	0.0445641	0.0351484	0.536775	0.745322	0.100826	0.0445641	0.5925	0.01116	0.719595	0.0308768
20489cfe1e4b11eb9f3404d9f536dd67	724	6244	2473983	0	yes	0.0782386	0.0337717	0.00598254	0.428032	0.0148333	0.0156919	0.180713	0.0257086	0.0249927	0.0127038	0.0428356	0.180641	0.0155786	0.0282546	0.116745	0.00598254	0.172438	0.00138647	0.00115847	1.6749e-05	0.417225	0.0014945	0.000525481	0.965406	0.0231872	0.238428	0.00048525	0.683835	0.697182	0.982272	0.850917	0.322299	0.929891	0.76692	0.0233712	0.0900139	0.378146	0.877204	0.189489	0.0233712	0.470991	0.00147012	0.717581	0.148086
5d1d60781e4c11eb9f3404d9f536dd67	725	6243	2303114	0	yes	0.374247	0.172449	0.349269	0.799884	0.077534	0.0194137	1	0.136947	0.129395	0.0711542	0.0401086	0.999798	0.0800847	0.150016	0.123069	0.349269	0.0190765	0.0312417	0.023616	0.00966344	0.428289	0.0326686	0.0128889	0.943318	0.12945	0.581282	0.0111648	0.212089	0.201528	0.984531	0.845825	0.742815	0.947867	0.637662	0.131234	0.00314358	0.775596	0.874643	0.00766571	0.131234	0.804987	0.0323065	0.966112	1
ce14e1781e4e11eb9f3404d9f536dd67	726	6242	2908778	0	yes	0.340981	0.114179	0.0152416	0.700244	0.0487346	0.0134833	0.508618	0.0933817	0.0803983	0.0501643	0.0922195	0.508241	0.0508904	0.0972021	0.103468	0.0152416	0.0391194	0.0116372	0.0102105	0.00087214	0.419032	0.0116761	0.00869302	0.714722	0.108377	0.536281	0.00722916	0.262538	0.253994	0.956678	0.733658	0.846589	0.86469	0.697669	0.0888439	0.00688382	0.694616	0.638412	0.0154991	0.0888439	0.714351	0.0120445	0.880487	0.0838253
bfe959321e5611eb9f3404d9f536dd67	728	6240	2895646	0	yes	0.0620185	0.179859	0.167489	0.763073	0.0883989	0.0272144	1	0.117635	0.161913	0.0423038	0.0158331	0.99992	0.0937992	0.162489	0.158985	0.167489	0.0426491	0.0543882	0.0269895	0.0411043	0.452275	0.0582053	0.018671	0.994454	0.129243	0.57678	0.0194142	0.318567	0.315004	0.976672	0.849956	0.558737	0.981949	0.578251	0.112706	0.021999	0.716251	0.987299	0.12324	0.112706	0.772738	0.0570371	0.92313	0.290188
689ec22c1e7c11eb9f3404d9f536dd67	599	6150	2211386	0	yes	0.00944158	0.0847379	0.00336536	0.434349	0.0214389	0.015267	0.342605	0.0398484	0.0782063	0.00385473	0.0418353	0.34251	0.0325578	0.071527	0.139213	0.00336536	0.331451	0.0136517	0.00471774	0.00125487	0.420306	0.0125902	0.00795883	0.776541	0.0767351	0.43198	0.00870056	0.572487	0.572212	0.915031	0.738671	0.603165	0.842997	0.385246	0.0350804	0.251588	0.407963	0.752599	0.488598	0.0350804	0.452552	0.012815	0.528583	0.0148586
df32dda61e7c11eb9f3404d9f536dd67	572	6123	2066876	0	yes	0.103914	0.0281305	0.000796169	0.399084	0.0133247	0.00376788	0.0573864	0.0261254	0.0178486	0.0166719	0.110681	0.056995	0.013108	0.0245071	0.0502852	0.000796169	0.170014	0.00062439	0.000970525	1.0882e-06	0.417132	0.000644564	0.000314703	0.863914	0.0198082	0.200152	0.00025054	0.692402	0.711917	0.912156	0.625024	0.393416	0.892115	0.870635	0.0242688	0.078999	0.354663	0.747487	0.146461	0.0242688	0.445658	0.000644776	0.699102	0.0252995
f0fd537c1e7c11eb9f3404d9f536dd67	601	6152	2959594	0	yes	0.0412108	0.208917	0.119209	0.703349	0.068579	0.0269943	1	0.126691	0.226768	0.0225598	0.00879053	0.999956	0.0866605	0.234501	0.181401	0.119209	0.0891929	0.139654	0.0450768	0.227718	0.561036	0.130896	0.0869318	0.760726	0.237282	0.673942	0.0999214	0.307447	0.314237	0.891814	0.72402	0.723734	0.923409	0.472306	0.112595	0.0471251	0.673467	0.786578	0.188007	0.112595	0.71347	0.133743	0.792782	0.108895
fb2333581e7c11eb9f3404d9f536dd67	600	6151	2199714	0	yes	0.0118279	0.331161	0.128287	0.599283	0.0589524	0.0141927	1	0.168847	0.364102	0.00964516	0	1	0.104924	0.346526	0.144547	0.128287	0.199272	0.316254	0.0979886	0.66685	0.803293	0.302524	0.212515	0.73823	0.332287	0.653514	0.25615	0.430615	0.443752	0.759341	0.64271	0.581038	0.939583	0.327216	0.153914	0.144581	0.564062	0.827957	0.365878	0.153914	0.627593	0.310519	0.681465	0.0406146
49d8ace61e8011eb9f3404d9f536dd67	464	6182	2302159	1	no	0.11785	0.0634228	0.000985312	0.565918	0.0282391	0.00776166	0.165505	0.052157	0.0435888	0.0308804	0.182435	0.164734	0.02808	0.0535311	0.0813929	0.000985312	0.0835384	0.00361852	0.00360114	5.7726e-05	0.417379	0.00370225	0.00148174	0.936777	0.0448556	0.34006	0.00116706	0.498115	0.502437	0.938459	0.676123	0.478091	0.940285	0.883405	0.0499545	0.02974	0.517264	0.846874	0.0787514	0.0499545	0.594541	0.00366377	0.799034	0.00751161
49d14a321e8011eb9f3404d9f536dd67	461	6179	2398216	1	no	0.0562623	0.0336991	0.000605572	0.43238	0.0201326	0.00220222	0.0513279	0.028176	0.0248867	0.0183093	0.0628917	0.0511777	0.0196573	0.0279757	0.0415664	0.000605572	0.143674	0.00100747	0.00120196	1.92528e-06	0.417135	0.00101059	0.000537771	0.840726	0.0282444	0.248202	0.000376251	0.599227	0.614042	0.825886	0.430572	0.513563	0.873355	0.955009	0.0268291	0.0548657	0.403089	0.727015	0.124555	0.0268291	0.478585	0.00101633	0.685027	0.0172164
49da55281e8011eb9f3404d9f536dd67	463	6181	2315530	1	no	0.113831	0.10616	0.00846762	0.664083	0.0454426	0.0406562	0.864017	0.075127	0.0953458	0.0290993	0.0274541	0.863903	0.0494053	0.103634	0.190317	0.00846762	0.0616668	0.0226432	0.011471	0.00959969	0.428249	0.0241559	0.0162427	0.762914	0.125359	0.565109	0.0162978	0.28168	0.276624	0.972554	0.827478	0.781483	0.891925	0.655393	0.0742063	0.0140028	0.663699	0.705601	0.0493043	0.0742063	0.696507	0.0247058	0.813717	0.0344567
49cb1c021e8011eb9f3404d9f536dd67	460	6178	2268486	1	no	0.0852824	0.0437256	0.00176941	0.478115	0.0200956	0.00817099	0.126716	0.0319782	0.0327905	0.0155759	0.0456281	0.12664	0.0210453	0.0353015	0.0932461	0.00176941	0.135716	0.00208289	0.00172517	2.06684e-05	0.41726	0.00221633	0.00101858	0.8955	0.035857	0.309239	0.000856075	0.567954	0.577127	0.927174	0.660414	0.522581	0.906618	0.867405	0.0302896	0.0542443	0.448353	0.803598	0.133557	0.0302896	0.52454	0.00220932	0.737306	0.0305216
6cc4a3041e8011eb9f3404d9f536dd67	470	6188	2636554	1	no	0.0921394	0.0258421	0.000302102	0.393231	0.0111002	0.0174394	0.112443	0.0238243	0.018293	0.0137536	0.0968848	0.112111	0.0112657	0.0243469	0.121132	0.000302102	0.193141	0.000878162	0.000883517	6.12348e-06	0.417169	0.000876619	0.000760377	0.63304	0.0306956	0.267523	0.000625948	0.596018	0.610498	0.935003	0.679181	0.660632	0.767926	0.929584	0.0214858	0.0765353	0.375781	0.499878	0.126389	0.0214858	0.437569	0.000917398	0.634699	0.00831289
6f961ec81e8011eb9f3404d9f536dd67	471	6189	2086753	1	no	0.539315	1	0.209934	0.953124	0.819603	0.000496037	1	0.730585	0.847099	0.377143	0.163003	0.999181	0.82428	0.787833	0.032469	0.209934	0.0450753	0.787221	0.600571	0.648647	0.543049	0.77087	0.492438	0.780853	0.810747	1	0.417092	0.0702184	0.109726	0.407524	0.0726175	0.593656	0.999753	0.0588496	0.72132	0.0381312	0.892167	0.730485	0.191521	0.72132	0.964027	0.785263	0.919475	0.0380546
63a26e141e8011eb9f3404d9f536dd67	465	6183	2216094	1	no	0.0551778	0.0335494	0.0033003	0.415392	0.0143514	0.0145864	0.167032	0.023462	0.0258136	0.0103881	0.0234452	0.16706	0.0156435	0.0273628	0.117558	0.0033003	0.191551	0.00148155	0.00108964	1.75178e-05	0.417235	0.00159796	0.000660974	0.924212	0.0258953	0.25701	0.000618236	0.663914	0.675765	0.973643	0.819011	0.381195	0.912079	0.767446	0.0214415	0.100407	0.376182	0.850726	0.192384	0.0214415	0.46113	0.00158396	0.674143	0.0841299
82e355cc1e8011eb9f3404d9f536dd67	476	6194	2566708	1	no	0.0443059	0.0153296	0.000243855	0.279579	0.0093526	0.00670528	0.0508646	0.0123572	0.0115425	0.00658726	0.0834326	0.0506113	0.0091127	0.0125241	0.0750509	0.000243855	0.314067	0.000289865	0.000316539	3.77151e-07	0.417128	0.000328382	0.000112391	0.94494	0.00841615	0.115363	0.000115501	0.859822	0.871669	0.95974	0.822224	0	0.905368	0.449874	0.0101671	0.231495	0.226284	0.872789	0.393554	0.0101671	0.312938	0.000322651	0.455727	0.0383805
6c55d2a81e8011eb9f3404d9f536dd67	469	6187	2126780	1	no	0.209399	0.65517	0.306567	1	0.299809	0.00492648	1	0.378428	0.511826	0.141772	0.135023	0.999322	0.327015	0.473192	0.0830467	0.306567	0.00177507	0.392258	0.220035	0.462473	0.700044	0.409583	0.255445	0.793019	0.57402	0.956523	0.223932	0.0100197	0.0356986	0.674556	0.308409	0.830343	0.966592	0.192274	0.379288	0.00348617	1	0.86036	0.0498637	0.379288	1	0.416475	0.993204	0.18749
7e4140881e8011eb9f3404d9f536dd67	474	6192	2484832	1	no	0.67996	1	0.572482	0.753067	0.9191	1.64596e-05	1	0.912898	0.992598	0.668657	0.250331	0.998742	0.926645	0.940457	0.0107757	0.572482	0.183489	0.963945	0.893929	0.86108	0.16702	0.939158	0.45787	0.879436	0.662427	0.82498	0.468458	0.322776	0.351424	0.467847	0.273617	0.615578	0.966802	0.0319893	0.918097	0.186161	0.68032	0.811903	0.429095	0.918097	0.750812	0.939387	0.673761	0.0642634
696984401e8011eb9f3404d9f536dd67	467	6185	2206441	1	no	0.207568	0.10608	0.0303958	0.67351	0.0494791	0.0199401	0.646353	0.078234	0.0812797	0.0375509	0.0625878	0.6461	0.0513962	0.0887737	0.125689	0.0303958	0.0504968	0.0123608	0.00879263	0.00140548	0.419778	0.0128963	0.00555219	0.91895	0.084204	0.48344	0.00481371	0.339415	0.33403	0.984218	0.844981	0.658377	0.940042	0.764191	0.0751747	0.012922	0.646716	0.862838	0.0523086	0.0751747	0.699436	0.0128099	0.868533	0.174122
7ac5d9001e8011eb9f3404d9f536dd67	473	6191	2621602	1	no	0.030955	0.0842346	0.0252257	0.586344	0.038756	0.0443621	0.843722	0.0530178	0.0729347	0.0188457	0	0.843749	0.0421228	0.0732798	0.179607	0.0252257	0.10428	0.0116624	0.00581655	0.00276385	0.420941	0.0122491	0.00597654	0.880448	0.0702299	0.442	0.00632327	0.475812	0.47494	0.991363	0.913908	0.526168	0.944708	0.650019	0.0494763	0.0603754	0.54447	0.902075	0.209539	0.0494763	0.608426	0.0122527	0.74886	0.157377
aa3257ae1e8011eb9f3404d9f536dd67	481	6199	2743529	1	no	0.295461	0.151948	0.00338242	0.753595	0.0871415	0.00224285	0.260125	0.116005	0.112365	0.0645334	0.217025	0.259163	0.0855216	0.119672	0.0490953	0.00338242	0.0239094	0.0168116	0.0160894	0.000477458	0.418127	0.0164104	0.00954606	0.81753	0.129461	0.56978	0.00617285	0.175064	0.159146	0.823841	0.387097	0.80151	0.9045	0.568889	0.11599	0.00345502	0.746292	0.705845	0.0113562	0.11599	0.764907	0.0166026	0.81305	0.0148443
722e3b481e8011eb9f3404d9f536dd67	472	6190	2088124	1	no	0.0476977	0.0523347	0.015971	0.472881	0.020902	0.0355807	0.572874	0.0324321	0.0462722	0.00967886	0	0.572949	0.0241705	0.0465103	0.171334	0.015971	0.182544	0.00513961	0.00251089	0.000427688	0.418179	0.00540331	0.0021991	0.932608	0.0377918	0.320383	0.00248225	0.641831	0.647008	0.993823	0.938276	0.354028	0.943318	0.616603	0.0290303	0.124262	0.418397	0.93518	0.293604	0.0290303	0.497605	0.00535161	0.660956	0.213769
95e8b4a01e8011eb9f3404d9f536dd67	477	6195	2230735	1	no	0.0851649	0.0978109	0.00580559	0.608988	0.0414691	0.0219492	0.511361	0.0604643	0.0853142	0.0184493	0.0522888	0.511183	0.0472596	0.0838827	0.147419	0.00580559	0.0954132	0.0151643	0.0077999	0.00247548	0.421688	0.0163045	0.0111273	0.756736	0.110386	0.543378	0.0105491	0.326767	0.324891	0.945579	0.736844	0.771551	0.878716	0.669014	0.0600376	0.0283454	0.614216	0.711222	0.0857278	0.0600376	0.652678	0.0166956	0.753632	0.0295048
adbaaa661e8011eb9f3404d9f536dd67	482	6200	2672084	1	no	0.0946615	0.0280775	0.000622867	0.392695	0.0141706	0.00331013	0.0559248	0.0239789	0.0184333	0.0145314	0.108545	0.0555444	0.0139267	0.0230115	0.0526247	0.000622867	0.175312	0.000629415	0.000885406	1.05862e-06	0.417133	0.000668817	0.000310112	0.881304	0.0208259	0.199286	0.000226581	0.670421	0.691806	0.912747	0.60343	0.414847	0.887759	0.944142	0.0224142	0.074421	0.355214	0.761768	0.144684	0.0224142	0.445204	0.000667036	0.652124	0.0268902
9cd74d301e8011eb9f3404d9f536dd67	478	6196	2163944	1	no	0.598978	1	1	0.661076	0.88309	0.000199889	1	1	0.988727	1	0.0280511	0.999859	0.886756	1	0	1	0.268544	0.965679	1	0.944885	0	0.904924	0.539984	0.805767	0.684911	0.754622	0.569202	0.414124	0.44229	0.394445	0.276379	0.66525	0.923862	0	1	0.271599	0.595996	0.747464	0.51924	1	0.663697	0.91718	0.561812	0.0978592
818a3b501e8011eb9f3404d9f536dd67	475	6193	2017138	1	no	0.14229	0.365521	0.280906	0.900523	0.180481	0.0112502	1	0.222155	0.316042	0.0734073	0.0448339	0.999775	0.1952	0.295868	0.111895	0.280906	0.0171223	0.169219	0.0885353	0.172677	0.540107	0.180943	0.089269	0.878283	0.328684	0.814597	0.0813296	0.0787374	0.0880022	0.879879	0.588705	0.825936	0.950074	0.368779	0.222968	0.0045125	0.908819	0.862515	0.039985	0.222968	0.912974	0.181116	0.944948	0.30484
cda66a861e8011eb9f3404d9f536dd67	490	6208	2539235	1	no	0.114339	0.028173	0.000276794	0.380902	0.0134869	0.00188261	0.0384432	0.0250164	0.0170245	0.0156657	0.242879	0.0373909	0.0132993	0.0231454	0.0390982	0.000276794	0.179562	0.000526936	0.000858728	5.21706e-07	0.417127	0.000540356	0.000285727	0.834551	0.0198214	0.184594	0.000202284	0.68247	0.704029	0.855703	0.498975	0.397635	0.866411	0.926189	0.0225983	0.0841664	0.336357	0.720494	0.148297	0.0225983	0.423684	0.000543202	0.629207	0.00973988
c08cb49a1e8011eb9f3404d9f536dd67	485	6203	2491128	1	no	0.1076	0.107443	0.008033	0.673409	0.0565224	0.0129126	0.450889	0.0754177	0.0872533	0.0343889	0.102354	0.45047	0.057829	0.0884311	0.106829	0.008033	0.0520619	0.013132	0.00866292	0.00109797	0.419533	0.0135889	0.00825469	0.80229	0.102052	0.527462	0.00719964	0.301409	0.293602	0.948259	0.719842	0.731943	0.914402	0.675061	0.0733709	0.013613	0.661599	0.781874	0.0591135	0.0733709	0.700639	0.0137907	0.83605	0.04437
c44341941e8011eb9f3404d9f536dd67	486	6204	2485557	1	no	0.491366	0.368927	0.0899661	0.964285	0.172145	0.0114358	1	0.270616	0.295911	0.12679	0.223556	0.998877	0.180023	0.314942	0.109424	0.0899661	0	0.154013	0.0997695	0.145615	0.522109	0.1629	0.0834164	0.865543	0.325403	0.813924	0.073824	0.0276242	0.0317144	0.88864	0.589632	0.784036	0.970325	0.324217	0.265415	0	0.947811	0.839835	0.0060823	0.265415	0.953214	0.163426	1	0.101841
d844b0381e8011eb9f3404d9f536dd67	493	6211	2638604	1	no	0.703755	1	0.31654	0.858026	0.91055	0.000112337	1	0.846652	0.935362	0.503788	0.281718	0.998585	0.888971	0.882922	0.0190115	0.31654	0.109146	0.888097	0.792233	0.741569	0.323386	0.878044	0.435146	0.874283	0.728769	0.914027	0.395148	0.200493	0.236035	0.465445	0.16957	0.553862	0.993443	0.0264804	0.854555	0.108087	0.772608	0.810087	0.325853	0.854555	0.854147	0.879119	0.800517	0.0417633
d72184ec1e8011eb9f3404d9f536dd67	492	6210	2533559	1	no	0.115806	0.0294241	0.00182671	0.407176	0.012456	0.00757988	0.0866291	0.0270282	0.0185401	0.0165776	0.143773	0.0860664	0.01265	0.0257841	0.0736776	0.00182671	0.172592	0.000739513	0.00101936	2.49965e-06	0.417144	0.0007683	0.000347974	0.889967	0.0204815	0.209803	0.000288151	0.689189	0.707602	0.953008	0.730119	0.370534	0.906508	0.855713	0.0245622	0.0815451	0.359552	0.782568	0.160981	0.0245622	0.452666	0.000765247	0.708224	0.0543564
e07f922c1e8011eb9f3404d9f536dd67	494	6212	2195547	1	no	0.0595448	0.0594393	0.00138205	0.529683	0.0277936	0.0224533	0.297221	0.0403499	0.0514862	0.0153338	0.105374	0.296814	0.0298107	0.0527439	0.146861	0.00138205	0.124088	0.00585781	0.00309063	0.000338269	0.418118	0.00583684	0.00361325	0.789228	0.0623532	0.420109	0.0034033	0.463879	0.462927	0.950185	0.746128	0.633601	0.887305	0.725176	0.0369573	0.0543184	0.505007	0.746572	0.170557	0.0369573	0.56278	0.00593177	0.700406	0.0101205
f427508a1e8011eb9f3404d9f536dd67	499	6217	2489809	1	no	0.0616363	0.0700292	0.00241971	0.552367	0.035154	0.0136952	0.385009	0.0447012	0.0572299	0.0169467	0.0989853	0.384619	0.0371534	0.0549556	0.108527	0.00241971	0.110882	0.00579244	0.00344953	0.000202628	0.417806	0.00590808	0.00365928	0.793481	0.064859	0.430398	0.00333322	0.458081	0.457618	0.969262	0.795976	0.642536	0.898983	0.713062	0.0415867	0.0488022	0.52987	0.779984	0.160672	0.0415867	0.585267	0.00600441	0.752975	0.0189057
0400d7f61e8111eb9f3404d9f536dd67	501	6219	2638461	1	no	0.216999	0.207941	0.0482086	0.830722	0.100095	0.0264706	1	0.150866	0.174436	0.0686468	0.0979308	0.999508	0.103637	0.18669	0.151526	0.0482086	0.0173419	0.0615586	0.0339775	0.0433654	0.452735	0.062181	0.0500725	0.678465	0.232371	0.717445	0.0479838	0.118304	0.115838	0.934912	0.71102	0.865985	0.902434	0.45438	0.146323	0.00283989	0.833383	0.682613	0.0192638	0.146323	0.836346	0.064603	0.920713	0.10555
0b6a36861e8111eb9f3404d9f536dd67	502	6220	2205314	1	no	0.291664	0.305414	0.0221973	0.911781	0.150561	0.00765873	0.881692	0.212637	0.242046	0.098615	0.115381	0.881133	0.154867	0.246738	0.0918905	0.0221973	0.00581593	0.0946233	0.0607031	0.0356861	0.454488	0.0948477	0.0391727	0.930821	0.239719	0.737648	0.0312821	0.0632786	0.0590223	0.931722	0.652439	0.704561	0.980605	0.378757	0.20736	0.000977714	0.88154	0.893258	0.015584	0.20736	0.904532	0.0940097	0.934958	0.0348424
0ce4b5ae1e8111eb9f3404d9f536dd67	504	6222	2207405	1	no	0.452494	1	0.991027	0.742613	0.925084	0	1	0.891031	1	0.578486	0.0770643	0.999613	0.943302	0.928237	0.0135443	0.991027	0.184657	0.977546	0.841455	0.90059	0.276531	1	0.311652	1	0.512794	0.768425	0.332053	0.360443	0.382658	0.628202	0.426194	0.583559	0.972699	0.0794521	0.86244	0.1827	0.6831	0.939645	0.424478	0.86244	0.741096	0.978818	0.671137	0.106954
023daf801e9411eb9f3404d9f536dd67	791	6263	3015228	1	no	1	0.311844	0.036667	0.91728	0.133845	0.0133117	1	0.246713	0.220677	0.125818	1	0.994976	0.136994	0.260784	0.108083	0.036667	0.00417896	0.0830944	0.0641289	0.0375486	0.451631	0.0806629	0.0396962	0.875575	0.227207	0.71293	0.0341405	0.0891231	0.0835924	0.946695	0.713332	0.718001	0.971002	0.438252	0.229259	0.000637434	0.875988	0.850842	0	0.229259	0.898069	0.0807277	0.985288	0.0475099
4a4b1d301e9411eb9f3404d9f536dd67	792	6264	2907866	1	no	0.126318	0.0725442	0.000796825	0.600373	0.0422413	0.00290925	0.136809	0.0591188	0.0548146	0.0357258	0.0917845	0.136499	0.0416921	0.0602103	0.0498569	0.000796825	0.0622732	0.00437638	0.00457816	3.60116e-05	0.417245	0.00424202	0.00389337	0.606902	0.082192	0.46749	0.00254642	0.297847	0.284795	0.768388	0.300766	0.873795	0.808175	0.739768	0.0593925	0.0112532	0.60977	0.525753	0.0389609	0.0593925	0.632406	0.00446541	0.711215	0.00733429
97e536a21e9411eb9f3404d9f536dd67	793	6265	3014005	1	no	0.153532	0.10444	0.0182754	0.679754	0.0492591	0.0578881	1	0.07893	0.085748	0.0372375	0.0727067	0.999635	0.0506291	0.0962092	0.193982	0.0182754	0.0487059	0.0165577	0.00951585	0.00455901	0.422655	0.016284	0.0132699	0.670118	0.102915	0.517374	0.0143161	0.323139	0.319568	0.985496	0.886356	0.741413	0.912142	0.739181	0.0755373	0.0115736	0.663233	0.735512	0.0412027	0.0755373	0.702327	0.0169373	0.892485	0.0819538
c3bf5a781e9411eb9f3404d9f536dd67	794	6266	2895470	1	no	0.0415305	0.0402703	0.000443797	0.421999	0.0169202	0.00627461	0.0965023	0.0244394	0.0301223	0.00943148	0.0230112	0.0965446	0.0195493	0.0289422	0.0880586	0.000443797	0.194329	0.00168217	0.00122715	1.03328e-05	0.417211	0.00179518	0.00102526	0.822588	0.0346953	0.304438	0.000882427	0.594009	0.60112	0.892614	0.604836	0.571504	0.853306	0.781378	0.0234016	0.0858035	0.409195	0.744059	0.190642	0.0234016	0.475021	0.00181389	0.678032	0.00704271
eb012ad01e9411eb9f3404d9f536dd67	795	6267	3018943	1	no	0.155556	0.223248	0.018595	0.835072	0.123047	0.00522962	0.583177	0.155578	0.176515	0.0740245	0.0728942	0.582884	0.125049	0.174526	0.0728713	0.018595	0.0159433	0.0445242	0.0312578	0.00575589	0.425765	0.044809	0.0255412	0.826704	0.193887	0.675486	0.0197976	0.137401	0.131898	0.899423	0.578881	0.757063	0.942007	0.444478	0.151804	0.00390793	0.820253	0.800451	0.03562	0.151804	0.839489	0.0452701	0.924057	0.0434431
9883aab81e9811eb9f3404d9f536dd67	576	6127	2950134	0	yes	0.0596828	0.0661814	0.00370096	0.524628	0.0241781	0.102286	0.855241	0.0446804	0.0667448	0.0124986	0.145119	0.854537	0.0285549	0.0790393	0.307678	0.00370096	0.145346	0.0163924	0.00539452	0.00881366	0.425829	0.0145371	0.0121693	0.654031	0.0745614	0.423525	0.0148627	0.515394	0.519853	0.981419	0.912772	0.547511	0.905135	0.672375	0.0390647	0.0731458	0.481397	0.896436	0.181071	0.0390647	0.548511	0.0151597	0.710708	0.0124243
348f6ed8225911eb9f3404d9f536dd67	574	6125	2950869	0	yes	0.076462	0.0444292	0.00532347	0.494575	0.0220542	0.0159998	0.236792	0.0343255	0.0343765	0.0180846	0.0129299	0.23686	0.02217	0.0382502	0.114981	0.00532347	0.12216	0.0024606	0.00194515	5.14522e-05	0.417352	0.00260394	0.00111869	0.916019	0.0354479	0.306117	0.00100507	0.580805	0.590624	0.976759	0.821532	0.462387	0.925604	0.850435	0.0321403	0.0502686	0.4548	0.839116	0.118996	0.0321403	0.535603	0.0025862	0.786037	0.0830391
5023c338225911eb9f3404d9f536dd67	577	6128	2665070	0	yes	0.00526545	0.0373593	0.00190691	0.318306	0.0093905	0.073341	0.558031	0.0217486	0.0442612	0.00174739	0.00924227	0.558062	0.0144337	0.049379	0.266575	0.00190691	0.473351	0.00747063	0.00210356	0.00122748	0.419317	0.0062601	0.00549494	0.622101	0.0491916	0.333009	0.00673858	0.691807	0.69147	0.979317	0.912	0.603814	0.744453	0.342903	0.0185135	0.388028	0.297239	0.641365	0.614024	0.0185135	0.336314	0.00655922	0.421906	0.0154447
713f7904225911eb9f3404d9f536dd67	586	6137	2470494	0	yes	0.00440593	0.0145062	0.00019117	0.210295	0.00431291	0.036291	0.141318	0.00833651	0.0148301	0.00141998	0.0243245	0.141346	0.00581736	0.0152034	0.19193	0.00019117	0.58315	0.000832376	0.000273813	6.48333e-06	0.417172	0.000616762	0.000732062	0.43491	0.0192648	0.212416	0.000855993	0.795394	0.797786	0.961296	0.853332	0.624702	0.571993	0.36379	0.00642347	0.49456	0.193199	0.408162	0.692945	0.00642347	0.22681	0.000669462	0.299698	0.013749
f37bce90225911eb9f3404d9f536dd67	593	6144	2666075	0	yes	0.0105972	0.0154032	0.0026765	0.258696	0.00681056	1	1	0.0117993	0.0182747	0.00316249	0.00285236	0.999986	0.00757846	0.0365259	1	0.0026765	0.442925	0.00459555	0.0010287	0.00545237	0.42097	0.00387272	0.00782596	0.00546031	0.0265185	0.216196	0.0108428	0.778855	0.786924	0.994627	1	0.521338	0.71182	0.482382	0.00984112	0.343834	0.237988	0.546188	0.560158	0.00984112	0.287978	0.00459702	0.443668	0.0416268
519509da226211eb9f3404d9f536dd67	457	6175	2397694	1	no	0.0297682	0.0557962	0.0182537	0.503292	0.0274855	0.0859573	0.809979	0.0386674	0.0566424	0.0117946	0.0245084	0.809889	0.0293218	0.0629961	0.2683	0.0182537	0.168653	0.0101012	0.00436176	0.00383928	0.421846	0.0106943	0.00645548	0.805459	0.0591879	0.391659	0.00764517	0.557309	0.561692	0.98968	0.930666	0.502049	0.926896	0.659916	0.0369305	0.0963821	0.475545	0.866955	0.274537	0.0369305	0.541488	0.0108481	0.717616	0.10447
a3e249d6227711eb9f3404d9f536dd67	495	6213	2576298	1	no	0.0576449	0.0751003	0.0019307	0.575287	0.0386654	0.0163504	0.390924	0.0494516	0.0632524	0.019301	0.0920626	0.390568	0.0406694	0.0616778	0.119946	0.0019307	0.0994365	0.00735989	0.00423385	0.000329741	0.418109	0.00721044	0.00702897	0.57668	0.0906729	0.49904	0.00634831	0.361201	0.355713	0.941995	0.714067	0.794683	0.838624	0.655669	0.0481566	0.0315009	0.581107	0.586483	0.120168	0.0481566	0.616538	0.00764022	0.740059	0.0143973
b987f858227711eb9f3404d9f536dd67	496	6214	2545343	1	no	0.0318007	0.535702	0.070048	0.923817	0.323123	0.00487948	1	0.31465	0.469209	0.0980813	0.0280256	0.999859	0.332906	0.406175	0.0782793	0.070048	0.0378085	0.303831	0.161233	0.280907	0.597938	0.314868	0.153569	0.881642	0.454676	0.876214	0.127942	0.0914283	0.114001	0.792647	0.435971	0.56871	1	0.206444	0.312236	0.0219842	0.884393	0.873023	0.137502	0.312236	0.931421	0.314952	0.941953	0.03522
d03b0662227711eb9f3404d9f536dd67	497	6215	2457692	1	no	0.0432374	0.356295	0.0577917	0.830205	0.183116	0.00932623	1	0.195482	0.301211	0.0530317	0.0472707	0.999763	0.201606	0.265676	0.0999175	0.0577917	0.0563185	0.140265	0.0703796	0.096787	0.495991	0.148134	0.051001	0.97873	0.229393	0.706928	0.0498049	0.228566	0.234	0.932081	0.717025	0.557933	0.991896	0.408865	0.191398	0.0303025	0.791238	0.996378	0.155254	0.191398	0.8414	0.145585	0.94301	0.0452292
ba49b3c0870e11eb972a04d9f536dd67	456	6174	2764015	1	no	0.00318812	0.0326133	0.00299545	0.325548	0.012846	0.0578673	0.408721	0.0176577	0.0323617	0.0022517	0.0238092	0.408705	0.0159038	0.0319639	0.220689	0.00299545	0.418029	0.00304812	0.00117474	0.000228078	0.417715	0.00290814	0.00169417	0.811316	0.0292202	0.270501	0.00200877	0.731418	0.732901	0.98957	0.931902	0.420271	0.832722	0.420706	0.0155927	0.353639	0.292524	0.81235	0.584461	0.0155927	0.342294	0.00294251	0.427517	0.0864665
ba482e56870e11eb972a04d9f536dd67	455	6173	2204974	1	no	0.0243664	0.0474949	0.00335071	0.431632	0.0191456	0.0185165	0.248059	0.0272712	0.0413852	0.00727565	0.0611437	0.247883	0.022547	0.0392243	0.137731	0.00335071	0.236255	0.00375926	0.00182868	0.000131578	0.41764	0.0038318	0.00171093	0.904454	0.0384333	0.328158	0.0017507	0.623101	0.626448	0.967077	0.819428	0.449161	0.89984	0.61735	0.0243805	0.157693	0.394812	0.859814	0.362489	0.0243805	0.461768	0.00381358	0.602298	0.0432777
17a6a7c8ca7e11eb972a04d9f536dd67	837	6322	3075773	0	yes	0.252087	0.203017	0.00824312	0.820001	0.0983086	0.0164566	1	0.144207	0.158396	0.0683576	0.0434101	0.999782	0.102329	0.166215	0.11431	0.00824312	0.0170841	0.0430121	0.0271689	0.0108952	0.430011	0.0416359	0.0451186	0.511626	0.243502	0.74033	0.039249	0.0800565	0.0783414	0.939494	0.691708	0.885025	0.907984	0.428539	0.141262	0.00182857	0.826256	0.60892	0.00935999	0.141262	0.824686	0.0446695	0.836181	0.0254044
fe4f3e7eca8311eb972a04d9f536dd67	839	6324	3052415	0	yes	0.237014	0.206829	0.0236714	0.837467	0.104603	0.00916019	0.750759	0.155933	0.162703	0.0809682	0.0894296	0.750353	0.105705	0.174591	0.0939258	0.0236714	0.0137934	0.044355	0.031123	0.00900271	0.429528	0.0446077	0.0337594	0.707579	0.223155	0.721836	0.0270761	0.0723879	0.0661853	0.919232	0.620814	0.924526	0.892839	0.417293	0.152738	0.00123214	0.851366	0.64343	0.00897721	0.152738	0.841333	0.0460818	0.87374	0.071992
90ee3522ca8511eb972a04d9f536dd67	840	6325	3061607	0	yes	0.141787	0.0865109	0.0222333	0.620561	0.0354713	0.0345783	0.70048	0.0620856	0.0726432	0.0258008	0.0160545	0.700452	0.0384414	0.0800424	0.174872	0.0222333	0.0753166	0.0126704	0.00661205	0.00232661	0.42102	0.0127668	0.0105314	0.665215	0.0999259	0.517003	0.0107222	0.348204	0.347537	0.973321	0.831752	0.82051	0.858572	0.736313	0.0580457	0.0205755	0.614969	0.649061	0.0673522	0.0580457	0.649269	0.0132946	0.808172	0.131375
30ddb918ca8611eb972a04d9f536dd67	841	6326	3069847	0	yes	0.161868	0.0601709	0.00180354	0.562331	0.0267044	0.0179826	0.279648	0.0494061	0.0456871	0.0253935	0.0852036	0.279346	0.0274604	0.0540595	0.126663	0.00180354	0.0889268	0.00444776	0.00348366	0.000167513	0.417703	0.00443836	0.00385925	0.637191	0.073211	0.448138	0.00316785	0.352803	0.348455	0.938513	0.674578	0.899172	0.779495	0.844258	0.0472293	0.0191535	0.567736	0.497147	0.0412592	0.0472293	0.594556	0.00464597	0.726203	0.0228106
586ee78aca8711eb972a04d9f536dd67	842	6327	3028237	0	yes	0.0705444	0.03764	0.00235775	0.436999	0.014343	0.0346723	0.239025	0.0269984	0.0310006	0.0112027	0.0268409	0.239024	0.0160949	0.0344459	0.176253	0.00235775	0.184783	0.00258248	0.00144453	9.9739e-05	0.417486	0.0025873	0.00202982	0.687488	0.0418534	0.341478	0.0021053	0.580229	0.58735	0.959619	0.796673	0.684731	0.821245	0.753316	0.0239975	0.0848228	0.4206	0.613232	0.184193	0.0239975	0.478454	0.00268154	0.692277	0.0370718
e1c03778ca8711eb972a04d9f536dd67	843	6328	3070683	0	yes	0.261868	0.0462941	0.000626867	0.489361	0.0176345	0.0145652	0.200001	0.0444815	0.0275979	0.0270246	0.12466	0.199514	0.0182497	0.0418184	0.0932885	0.000626867	0.120741	0.00156695	0.00224194	1.13003e-05	0.417187	0.00140242	0.00198459	0.323743	0.0545085	0.378854	0.00150624	0.418798	0.419928	0.940252	0.661939	0.987716	0.627408	0.938662	0.0417	0.0295833	0.49664	0.161321	0.0713137	0.0417	0.518851	0.00156123	0.678838	0.00925287
09c13190ca8911eb972a04d9f536dd67	845	6330	3065600	0	yes	0.174105	0.0783545	0.000847867	0.613169	0.0396493	0.00570918	0.19827	0.0623267	0.0556995	0.0351982	0.214984	0.19733	0.0392868	0.0639142	0.0701189	0.000847867	0.0608682	0.00501113	0.00483457	6.50118e-05	0.417379	0.00467736	0.00616237	0.380808	0.10285	0.518906	0.0041076	0.233308	0.21838	0.813427	0.373367	1	0.706041	0.677231	0.0614564	0.0087624	0.636621	0.256119	0.0276169	0.0614564	0.639513	0.0051514	0.690189	0.00926511
6666e362ca8a11eb972a04d9f536dd67	846	6331	3051914	0	yes	0.0975261	0.0758296	0.00509602	0.608698	0.0397004	0.00783121	0.295188	0.0579854	0.0575867	0.0318257	0.0128336	0.295247	0.0397592	0.0625295	0.0820459	0.00509602	0.0654596	0.00561733	0.00451096	0.000114141	0.417551	0.00546246	0.004777	0.633833	0.0847971	0.486072	0.00369706	0.313045	0.303335	0.931861	0.643735	0.895262	0.811702	0.742513	0.0556292	0.013642	0.617591	0.554648	0.0597302	0.0556292	0.638704	0.0057213	0.767819	0.0600946
3382e6faca8d11eb972a04d9f536dd67	848	6333	3064954	0	yes	0.0441264	0.0256956	0.00388335	0.385935	0.0118016	0.241572	0.573056	0.0210252	0.0208747	0.0106538	0.0111679	0.573075	0.0121667	0.026668	0.388751	0.00388335	0.207722	0.00161775	0.000865012	0.000170663	0.417432	0.00142805	0.0014197	0.55877	0.0285424	0.268459	0.00164504	0.663057	0.674928	0.997436	0.961132	0.552535	0.838861	0.754075	0.0180922	0.107891	0.357513	0.681866	0.208209	0.0180922	0.426665	0.00151653	0.624324	0.106645
3651e6f0ca8e11eb972a04d9f536dd67	849	6334	2996713	0	yes	0.102489	0.0289165	0.00663599	0.390726	0.00884172	0.169324	1	0.0296799	0.0421778	0.00870653	0.0428284	0.999785	0.0106148	0.0688642	0.423384	0.00663599	0.269037	0.0140986	0.00458684	0.0136033	0.429194	0.014707	0.0141695	0.583686	0.060854	0.350425	0.0186063	0.610462	0.622519	0.984507	0.951677	0.70335	0.776483	0.719823	0.0268605	0.141251	0.375915	0.659838	0.315397	0.0268605	0.435243	0.0155633	0.624486	0.0242072
fbbbce9aca9011eb972a04d9f536dd67	852	6337	2991334	0	yes	0.062298	0.0192769	0.000988986	0.329556	0.00852702	0.0768517	0.254779	0.016368	0.0137732	0.00894817	0.0142473	0.254838	0.00867943	0.0174599	0.194051	0.000988986	0.259069	0.000566702	0.000492444	6.7369e-06	0.417157	0.000554157	0.000765557	0.342984	0.0268069	0.25389	0.000748297	0.642058	0.657315	0.987964	0.881484	0.793877	0.648835	0.867619	0.0142764	0.113653	0.329159	0.288266	0.207457	0.0142764	0.383219	0.00061464	0.58455	0.0560334
7cb7c98aca9211eb972a04d9f536dd67	853	6338	3058772	0	yes	0.674965	0.198952	0.0794221	0.828935	0.0795522	0.0107632	0.904341	0.171148	0.133116	0.0969434	0.0580594	0.904066	0.0833897	0.172071	0.0911777	0.0794221	0.0139107	0.0307427	0.0299268	0.00466201	0.423841	0.02972	0.0233542	0.688658	0.182708	0.66931	0.0192213	0.108029	0.0966236	0.962486	0.745683	0.961273	0.865499	0.489279	0.163267	0.00106994	0.837029	0.58801	6.36602e-05	0.163267	0.821142	0.0308071	0.913623	0.242532
574f5f3aca9411eb972a04d9f536dd67	854	6339	3052935	0	yes	0.0194332	0.00197692	0.000152161	0.0525504	0.000982033	0.944021	0.154046	0.00299631	0.000505937	0.00261494	0.00896525	0.154149	0.000843399	0.00226781	0.534429	0.000152161	0.808922	8.20515e-06	2.11389e-05	1.72496e-07	0.417124	2.0121e-05	4.79683e-05	0	0.00323778	0.0542941	5.9029e-05	0.944236	0.949847	1	0.994252	0.666848	0.165973	0.198375	0.00110242	0.70716	0.0569482	0.331327	0.825081	0.00110242	0.0763196	2.47744e-05	0.101212	0.292364
d2ec85b4ca9411eb972a04d9f536dd67	855	6340	3058545	0	yes	0.0669329	0.0329277	0.000540893	0.436577	0.0169634	0.0202194	0.19711	0.0266197	0.0253141	0.0143992	0.0355566	0.197072	0.0169363	0.0289311	0.121883	0.000540893	0.156515	0.00140742	0.00120222	1.86059e-05	0.417224	0.00145756	0.00131434	0.616239	0.040555	0.324385	0.00112457	0.520972	0.530677	0.961298	0.752498	0.773269	0.775978	0.951703	0.0250016	0.0502446	0.436475	0.492343	0.109906	0.0250016	0.487325	0.00153146	0.651873	0.0141189
e921730aca9711eb972b04d9f536dd67	858	6343	2982173	0	yes	0.243341	0.129345	0.00839113	0.637749	0.0346023	0.0203183	0.65083	0.0792522	0.106168	0.0253149	0.0520547	0.650629	0.0468449	0.109848	0.150813	0.00839113	0.0894604	0.0254778	0.0116917	0.00571009	0.426571	0.0256521	0.0174425	0.755145	0.118863	0.539268	0.0188682	0.358132	0.36447	0.947487	0.783346	0.741957	0.9012	0.74578	0.0729379	0.029618	0.610729	0.774217	0.0992257	0.0729379	0.654418	0.0262596	0.806734	0.0227159
e92172baca9711eb972a04d9f536dd67	858	6343	2982173	0	yes	0.0772116	0.0482666	0.00668843	0.503184	0.0208211	0.0636427	0.5082	0.0366359	0.043461	0.0151369	0.0171205	0.5082	0.0221825	0.0504021	0.232897	0.00668843	0.134399	0.0057198	0.00289101	0.000879094	0.418778	0.00582057	0.00394516	0.75586	0.0615447	0.413707	0.00396795	0.457272	0.460417	0.982175	0.860662	0.780182	0.821281	0.824781	0.0342729	0.0442078	0.500267	0.649508	0.107711	0.0342729	0.547025	0.00595689	0.70348	0.0757861
f5e56ca8ca9811eb972b04d9f536dd67	860	6345	2999115	0	yes	0.0407923	0.0193732	0.000293562	0.321266	0.0095128	0.00867375	0.0548177	0.0147376	0.0143167	0.00761384	0.0317162	0.0548236	0.00966328	0.0157725	0.0924516	0.000293562	0.270644	0.000483485	0.000440899	1.18737e-06	0.417138	0.000506609	0.000386975	0.689188	0.0210027	0.218544	0.000333851	0.691235	0.707348	0.894533	0.608163	0.604893	0.760931	0.811932	0.0127927	0.136667	0.308541	0.549594	0.265321	0.0127927	0.373369	0.000523786	0.578907	0.0168285
88915c1aca9911eb972b04d9f536dd67	861	6346	2996714	0	yes	0.0439437	0.0217819	0.00233104	0.361131	0.0121549	0.993942	1	0.0196934	0.0188051	0.0109203	0.00920369	0.999954	0.0116889	0.0331646	0.968745	0.00233104	0.21742	0.00312625	0.0010534	0.0026404	0.419183	0.00248238	0.0028595	0.444598	0.0253675	0.235425	0.00378071	0.697287	0.711884	0.999764	0.999163	0.509518	0.835203	0.755513	0.0166771	0.115906	0.330471	1	0.239656	0.0166771	0.401802	0.00268389	0.614507	0.0418479
26e032ecca9a11eb972b04d9f536dd67	862	6347	3079408	0	yes	0.0755246	0.0283977	0.000966812	0.403657	0.0121183	0.0115627	0.151875	0.0257636	0.018665	0.0159825	0.00902852	0.151977	0.0126104	0.0250225	0.0786742	0.000966812	0.174863	0.000762667	0.000913703	2.63352e-06	0.417142	0.000733858	0.000682239	0.593458	0.0294481	0.273333	0.000567984	0.608925	0.621419	0.968028	0.772898	0.66296	0.805888	0.881328	0.0228996	0.0702829	0.384433	0.890042	0.141011	0.0228996	0.446179	0.000773562	0.652266	0.0286484
b55707e4ca9a11eb972b04d9f536dd67	863	6348	2901202	1	no	0.150834	0.0265125	0.000116793	0.370569	0.0103394	0.00652127	0.0562334	0.0244775	0.0158769	0.0142794	0.125471	0.0557679	0.0105702	0.022982	0.0781695	0.000116793	0.215878	0.000564901	0.000826613	1.10737e-06	0.417136	0.000544127	0.000719913	0.372013	0.0332891	0.28199	0.000517065	0.551252	0.564429	0.808066	0.390541	0.935616	0.582695	1	0.0222422	0.077235	0.374585	0.16778	0.160628	0.0222422	0.41575	0.000599642	0.55876	0.00134146
5a0440eaca9b11eb972b04d9f536dd67	864	6349	3070490	1	no	0.0635556	0.0122562	0.000110382	0.245839	0.00494439	0.00669334	0.0277112	0.0115809	0.00711577	0.00716405	0.0930539	0.0274136	0.00497933	0.0106302	0.0761764	0.000110382	0.35772	0.000156607	0.000251355	1.1053e-07	0.417125	0.000170633	0.000224712	0.368494	0.0155132	0.173712	0.000195075	0.750164	0.768453	0.812628	0.499895	0.733714	0.582808	0.749633	0.00961506	0.196346	0.241518	0.168747	0.338726	0.00961506	0.299619	0.000187915	0.504148	0.00962296
3a2bd3a4ca9c11eb972b04d9f536dd67	866	6351	2902530	1	no	0.417341	0.25015	0.00203933	0.836552	0.0862392	0.0193384	1	0.175339	0.190928	0.078683	0.347739	0.998253	0.0972776	0.212244	0.139487	0.00203933	0.0155689	0.0762886	0.0430017	0.0346806	0.452259	0.070235	0.0803619	0.471608	0.32277	0.795332	0.0710626	0	0	0.89253	0.591814	0.56777	0.99439	0.320034	0.176893	0.00136319	0.783421	0.741898	0.00322118	0.176893	0.821867	0.0758704	0.704079	0.00150284
46ffaffaca9d11eb972b04d9f536dd67	868	6353	3060293	1	no	0.176902	0.0849768	0.00156492	0.638953	0.045414	0.00807641	0.275592	0.069283	0.0631499	0.0399833	0.0982816	0.275225	0.0450161	0.0718241	0.0776049	0.00156492	0.052595	0.00647049	0.00609675	0.000155404	0.4176	0.00627216	0.00556061	0.626502	0.0942094	0.50278	0.00409314	0.260447	0.247148	0.906717	0.568573	0.875151	0.839231	0.729985	0.0684909	0.00843075	0.643884	0.590875	0.0253133	0.0684909	0.664234	0.00657857	0.736553	0.0146076
ad2cd6d6ca9d11eb972b04d9f536dd67	869	6354	3082762	1	no	0.11783	0.0200715	0.000121595	0.318996	0.00632829	0.0148443	0.0802164	0.0188975	0.0119666	0.0109798	0.0823384	0.0799635	0.00682686	0.0181609	0.113692	0.000121595	0.288417	0.000431299	0.000543283	1.25805e-06	0.417138	0.000425444	0.000469942	0.486495	0.0231303	0.231973	0.000411995	0.669081	0.686068	0.929393	0.678679	0.788675	0.640436	0.857934	0.0163078	0.141372	0.310545	0.355121	0.281701	0.0163078	0.365686	0.000457528	0.581178	0.0017207
90ff9c54ca9e11eb972b04d9f536dd67	871	6356	3020501	1	no	0.284631	0.17992	0.00854766	0.805209	0.0872243	0.0152971	0.866637	0.136265	0.140147	0.0685075	0.123521	0.866039	0.0895382	0.153018	0.111525	0.00854766	0.0183177	0.0345368	0.0234681	0.00795811	0.427299	0.034453	0.0345218	0.55971	0.218746	0.717288	0.0290732	0.0931904	0.0879174	0.938751	0.680272	0.927274	0.883646	0.43101	0.131897	0.00203285	0.817592	0.545031	0.0199056	0.131897	0.809349	0.0366206	0.846429	0.0313514
3609e0a6ca9f11eb972b04d9f536dd67	873	6358	2902858	1	no	0.213221	0.0807889	0.000624053	0.626073	0.0387575	0.00522488	0.170625	0.0672991	0.057257	0.038296	0.290506	0.16931	0.0386925	0.0683091	0.0707878	0.000624053	0.0565255	0.00546688	0.00546542	8.03436e-05	0.417454	0.00517267	0.00493518	0.58517	0.0918097	0.494654	0.00339486	0.258386	0.244214	0.809633	0.367435	0.904512	0.813966	0.736051	0.0655161	0.00890447	0.630514	0.476746	0.0173582	0.0655161	0.647619	0.00546792	0.694213	0.00403696
8262bbc0caa011eb972b04d9f536dd67	877	6362	2990657	1	no	0.0815629	0.052952	0.000365133	0.528178	0.0297596	0.00676269	0.146193	0.0403414	0.0417991	0.0210304	0.072014	0.14598	0.0300747	0.0436771	0.0782991	0.000365133	0.10174	0.00292175	0.00235989	2.61944e-05	0.417264	0.00283842	0.00291421	0.541073	0.0650783	0.425969	0.00227113	0.395251	0.39066	0.852314	0.484123	0.83148	0.797906	0.802282	0.03828	0.0284005	0.530805	0.51896	0.0863665	0.03828	0.566788	0.00302554	0.703903	0.00225887
d148736acaa011eb972b04d9f536dd67	878	6363	3079865	1	no	0.0599544	0.00976936	2.03124e-05	0.206805	0.00348642	0.00525951	0.0189945	0.00986339	0.00501525	0.00648035	0.053462	0.0188973	0.00360624	0.00861947	0.0628743	2.03124e-05	0.415719	9.02593e-05	0.000199909	3.91537e-08	0.417123	0.000108642	0.000149648	0.334077	0.0123714	0.139971	0.000129376	0.787509	0.806993	0.81971	0.523751	0.702245	0.544849	0.703229	0.00831545	0.244943	0.204232	0.131705	0.402968	0.00831545	0.263821	0.000120446	0.4263	0
5ad4c8f4caa111eb972b04d9f536dd67	879	6364	3104546	1	no	0.191347	0.214085	0.00825265	0.815425	0.0980437	0.0172898	1	0.143112	0.17866	0.0578426	0.109949	0.999448	0.105034	0.182049	0.130853	0.00825265	0.0229286	0.0611367	0.0318074	0.0247779	0.443597	0.0590057	0.0535527	0.61448	0.262303	0.760038	0.0475196	0.0694484	0.0684235	0.92754	0.668334	0.837653	0.93045	0.397581	0.141358	0.00274245	0.819586	0.612022	0.0181644	0.141358	0.826351	0.0620394	0.813418	0.020035
d2080fe4caa111eb972b04d9f536dd67	880	6365	3101108	1	no	0.116499	0.0191915	0.000365279	0.317216	0.00730799	0.00608059	0.0500257	0.0199448	0.0106091	0.0131004	0.0171516	0.0501056	0.00733938	0.0178886	0.0578261	0.000365279	0.260949	0.000290172	0.000563243	2.86698e-07	0.417126	0.000279475	0.000398289	0.316046	0.0231324	0.222045	0.000309073	0.651335	0.671079	0.86999	0.527107	0.849841	0.588553	0.944447	0.0177659	0.111195	0.314154	0.138062	0.203525	0.0177659	0.367442	0.000311464	0.562047	0.0195691
a697265acaa211eb972b04d9f536dd67	881	6366	2985835	1	no	0.0410393	0.00845097	0.00023205	0.195714	0.00378296	0.35464	0.237178	0.00818217	0.00505262	0.00524153	0.0190097	0.237216	0.00374243	0.00773842	0.314201	0.00023205	0.432261	0.000114344	0.000147386	5.50747e-07	0.417126	0.000114935	0.000181034	0.237541	0.0121825	0.147077	0.000176965	0.79884	0.815653	0.998679	0.95449	0.742037	0.496963	0.638321	0.00624517	0.258914	0.195333	0.179305	0.36153	0.00624517	0.247127	0.000130191	0.436242	0.0438569
f06ea5e6caa211eb972b04d9f536dd67	882	6367	3080578	1	no	0.162172	0.0328482	0.000251022	0.41293	0.0113356	0.00890563	0.081531	0.0293188	0.0201116	0.0165818	0.176774	0.0808033	0.0121678	0.0283944	0.0927318	0.000251022	0.185634	0.000932895	0.00114604	4.07191e-06	0.417161	0.000927737	0.000803554	0.632225	0.033724	0.29019	0.000621157	0.560846	0.57361	0.879614	0.535092	0.764055	0.753912	0.962098	0.0264181	0.0693632	0.401094	0.486194	0.165818	0.0264181	0.457897	0.000970752	0.645786	0.00291292
bc404cd2caa411eb972b04d9f536dd67	883	6368	3070615	1	no	0.0231852	0.00616803	0.000103046	0.149505	0.00277603	0.0150955	0.0360885	0.00543363	0.00409158	0.00316815	0.0152766	0.0361802	0.00281026	0.00534994	0.111006	0.000103046	0.567128	7.89389e-05	8.56212e-05	6.55777e-08	0.417124	8.91738e-05	0.000137445	0.256347	0.00976098	0.132494	0.000141083	0.840692	0.853104	0.92711	0.747114	0.739452	0.413995	0.493199	0.00372353	0.407379	0.153538	0.0277304	0.592314	0.00372353	0.193164	0.000100643	0.340769	0.033791
3e1166bacaa511eb972b04d9f536dd67	884	6369	3082581	1	no	0.0472659	0.0131869	0.00025317	0.258996	0.00413975	0.0199495	0.0783637	0.0110286	0.0099951	0.00539369	0.0407971	0.0783198	0.00473768	0.0125109	0.144153	0.00025317	0.374858	0.000376204	0.000274615	1.35363e-06	0.41714	0.000385626	0.000374237	0.56338	0.0173348	0.20074	0.000381535	0.756658	0.769497	0.944029	0.763141	0.661352	0.647048	0.633569	0.0084773	0.233855	0.245639	0.433827	0.372588	0.0084773	0.300835	0.000408406	0.489857	0.0198097
091f12c6caa611eb972b04d9f536dd67	886	6371	3062798	1	no	0.0561941	0.0167855	0.000120689	0.28973	0.00541894	0.0197415	0.0817873	0.0129801	0.0126604	0.0058896	0.0161346	0.0818667	0.00621449	0.0150445	0.143081	0.000120689	0.334464	0.000527237	0.000405314	2.69537e-06	0.417152	0.000582795	0.000551623	0.58501	0.0221216	0.234612	0.000548971	0.707743	0.720624	0.918927	0.699465	0.658722	0.708915	0.708291	0.0112307	0.18008	0.286746	0.508575	0.286829	0.0112307	0.34646	0.000615523	0.535209	0.00378202
45aec3accaa711eb972b04d9f536dd67	889	6374	3020901	1	no	0.166915	0.217792	0.00777678	0.817119	0.103513	0.0126629	0.909499	0.14319	0.17634	0.0605468	0.0568145	0.90923	0.109098	0.175948	0.111835	0.00777678	0.0217752	0.0541856	0.0298307	0.0129031	0.433741	0.0510025	0.0680653	0.371018	0.306513	0.802342	0.0576298	0.0282957	0.0308486	0.889598	0.573958	0.926813	0.893018	0.33332	0.144962	0.00181267	0.842999	0.39296	0.0158974	0.144962	0.832499	0.0562775	0.783052	0.0238715
a2d6293acaa711eb972b04d9f536dd67	890	6375	2905473	1	no	0.0185103	0.0322312	0.00209518	0.395181	0.0149104	0.366112	1	0.0235537	0.0342373	0.00768658	0.0528359	0.999735	0.0160533	0.0507221	0.582681	0.00209518	0.248593	0.00771757	0.00238393	0.00794627	0.423277	0.00713442	0.00607172	0.641504	0.0406892	0.313791	0.00792301	0.653576	0.658716	0.995398	0.977587	0.518138	0.850875	0.602012	0.0197521	0.180049	0.35522	0.821471	0.390369	0.0197521	0.41472	0.00745209	0.535324	0.0220907
e6c71bcccaa711eb972b04d9f536dd67	891	6376	2998157	1	no	0.0231373	0.00370513	8.99334e-07	0.0802339	0.00161633	0.00431023	0.00212608	0.00340741	0.00165529	0.00226277	0.0513372	0.00204255	0.00164624	0.00273465	0.0670795	8.99334e-07	0.718032	1.5494e-05	3.6496e-05	2.1808e-09	0.417123	2.83103e-05	4.3898e-05	0.249233	0.00393983	0.0630494	4.97775e-05	0.930338	0.937448	0.740703	0.66433	0.52764	0.355474	0.247923	0.00186075	0.593683	0.0815076	0.0130899	0.738821	0.00186075	0.111435	3.19835e-05	0.25264	0.0010663
test_set
	stu_studyId	studyId	PatientID	label	label name	dce_exponential_firstorder_10Percentile	dce_exponential_firstorder_90Percentile	dce_exponential_firstorder_Energy	dce_exponential_firstorder_Entropy	dce_exponential_firstorder_InterquartileRange	dce_exponential_firstorder_Kurtosis	dce_exponential_firstorder_Maximum	dce_exponential_firstorder_Mean	dce_exponential_firstorder_MeanAbsoluteDeviation	dce_exponential_firstorder_Median	dce_exponential_firstorder_Minimum	dce_exponential_firstorder_Range	dce_exponential_firstorder_RobustMeanAbsoluteDeviation	dce_exponential_firstorder_RootMeanSquared	dce_exponential_firstorder_Skewness	dce_exponential_firstorder_TotalEnergy	dce_exponential_firstorder_Uniformity	dce_exponential_firstorder_Variance	dce_exponential_glcm_Autocorrelation	dce_exponential_glcm_ClusterProminence	dce_exponential_glcm_ClusterShade	dce_exponential_glcm_ClusterTendency	dce_exponential_glcm_Contrast	dce_exponential_glcm_Correlation	dce_exponential_glcm_DifferenceAverage	dce_exponential_glcm_DifferenceEntropy	dce_exponential_glcm_DifferenceVariance	dce_exponential_glcm_Id	dce_exponential_glcm_Idm	dce_exponential_glcm_Idmn	dce_exponential_glcm_Idn	dce_exponential_glcm_Imc1	dce_exponential_glcm_Imc2	dce_exponential_glcm_InverseVariance	dce_exponential_glcm_JointAverage	dce_exponential_glcm_JointEnergy	dce_exponential_glcm_JointEntropy	dce_exponential_glcm_MCC	dce_exponential_glcm_MaximumProbability	dce_exponential_glcm_SumAverage	dce_exponential_glcm_SumEntropy	dce_exponential_glcm_SumSquares	dce_exponential_gldm_DependenceEntropy	dce_exponential_gldm_DependenceNonUniformity
4e9fb5661cec11eb9f3404d9f536dd67	573	6124	2380245	0	yes	0.0916979	0.176721	0.262774	0.74351	0.0689993	0.0326682	1	0.115854	0.174736	0.0337954	0.020833	0.999895	0.0788137	0.184176	0.187003	0.262774	0.0493303	0.079077	0.0332636	0.0998705	0.489414	0.084056	0.0355694	0.924459	0.152826	0.589964	0.0407681	0.334469	0.337293	0.954949	0.823946	0.590316	0.973362	0.620742	0.110309	0.0211435	0.7014	0.958499	0.0990712	0.110309	0.757928	0.0834174	0.930626	0.311186
187b4c381cf211eb9f3404d9f536dd67	578	6129	2577814	0	yes	0.036725	0.0936644	0.006676	0.587305	0.0412877	0.0264267	0.58695	0.0584745	0.0908129	0.0153216	0.0358908	0.586842	0.0464701	0.0902426	0.166421	0.006676	0.124273	0.0192864	0.00695184	0.00336647	0.422858	0.0167783	0.014502	0.633518	0.112094	0.539384	0.0151693	0.38066	0.378802	0.947163	0.772132	0.730225	0.87159	0.571016	0.0512905	0.0602641	0.564733	0.660114	0.208678	0.0512905	0.606494	0.0175525	0.684577	0.0268596
322d1b481cf211eb9f3404d9f536dd67	583	6134	2619842	0	yes	0.0170175	0.126824	0.111872	0.593365	0.0397156	0.0455459	1	0.0860131	0.163495	0.0124658	0	1	0.0518188	0.186833	0.232358	0.111872	0.155936	0.0955076	0.0277191	0.166738	0.519614	0.087247	0.0672671	0.686265	0.176718	0.578881	0.0823073	0.423567	0.428851	0.920418	0.804059	0.717211	0.878702	0.479512	0.0760204	0.0956534	0.568825	0.728192	0.284275	0.0760204	0.611641	0.090281	0.728364	0.112772
4c955e501cf211eb9f3404d9f536dd67	587	6138	2957453	0	yes	0.0891646	0.691735	0.274648	0.897914	0.269048	0.00542834	1	0.332238	0.541343	0.0781971	0.0617411	0.99969	0.322187	0.46985	0.0912408	0.274648	0.0285672	0.453127	0.181267	0.606074	0.788817	0.422301	0.304393	0.725805	0.547656	0.902297	0.30401	0.109829	0.132854	0.636845	0.368617	0.776894	0.958053	0.292568	0.301973	0.0127653	0.882805	0.776441	0.0860969	0.301973	0.912452	0.434404	0.931596	0.117392
56596a3a1cf211eb9f3404d9f536dd67	590	6141	2257437	0	yes	0.00903023	0.072629	0.0104844	0.49867	0.0314958	0.036529	0.594768	0.042353	0.0716515	0.00848808	0.0200449	0.594738	0.0363739	0.0705295	0.187255	0.0104844	0.217989	0.0127088	0.00501513	0.00261308	0.421448	0.0126735	0.00784378	0.791001	0.0739824	0.441071	0.00875081	0.533403	0.532083	0.972861	0.860168	0.600198	0.886996	0.494171	0.0389332	0.156066	0.47171	0.802784	0.378257	0.0389332	0.519786	0.0128794	0.649669	0.0553805
814927f81cf211eb9f3404d9f536dd67	598	6149	2856450	0	yes	0.0191982	0.0486352	0.00565089	0.443487	0.0213072	0.236314	1	0.0302627	0.0474424	0.00765825	0.0456453	0.999771	0.0241993	0.0551126	0.420875	0.00565089	0.232802	0.00838978	0.00298632	0.00612484	0.422406	0.0084119	0.00931571	0.483951	0.0586835	0.384275	0.0117504	0.572306	0.574027	0.99133	0.951804	0.642191	0.832141	0.600559	0.0269739	0.150938	0.420377	0.686738	0.361911	0.0269739	0.470758	0.00904919	0.619265	0.041683
9d7271f01cf211eb9f3404d9f536dd67	604	6155	2181983	0	yes	0.0278363	0.021921	0.000490955	0.313699	0.00946255	0.0186195	0.10382	0.0141076	0.0186305	0.00494121	0.0873096	0.103538	0.0104979	0.0186969	0.138318	0.000490955	0.339865	0.000920832	0.000506271	6.81881e-06	0.41718	0.00089259	0.000533718	0.79733	0.0206483	0.226043	0.000545883	0.733399	0.742727	0.950137	0.779281	0.431524	0.813888	0.608368	0.0116222	0.24649	0.281992	0.717288	0.459424	0.0116222	0.3442	0.000904813	0.48468	0.0226726
a19b11c41cf211eb9f3404d9f536dd67	605	6156	2479396	0	yes	0.0228808	0.0729638	0.0113146	0.499131	0.0263185	0.0279615	0.537379	0.0417688	0.0697356	0.00895083	0.0262393	0.537328	0.0321906	0.068942	0.170916	0.0113146	0.203345	0.0120977	0.00434026	0.00152672	0.42027	0.0110499	0.00925317	0.65036	0.0820514	0.459793	0.0101806	0.509915	0.510723	0.959911	0.824273	0.680546	0.845764	0.528243	0.03665	0.134734	0.474183	0.702285	0.341515	0.03665	0.519129	0.0115236	0.633922	0.0643795
f857b4d61cf211eb9f3404d9f536dd67	621	6172	2971418	0	yes	0.00818691	0.0986328	0.0016348	0.518749	0.038695	0.01471	0.417996	0.0516032	0.0916435	0.00814842	0.032318	0.417935	0.0480338	0.0827354	0.131379	0.0016348	0.229391	0.0168032	0.00649747	0.00159405	0.420941	0.0156744	0.00858902	0.835698	0.0908453	0.488695	0.00853481	0.473799	0.46947	0.936097	0.736591	0.535938	0.918479	0.420405	0.0472387	0.157855	0.486632	0.812717	0.38311	0.0472387	0.540497	0.0157936	0.608578	0.00327104
b8416cde1cf211eb9f3404d9f536dd67	608	6159	2343359	0	yes	0.00893516	0.0154569	0.00332934	0.259273	0.00769283	0.0188945	0.13998	0.00991195	0.0131367	0.00379199	0.0169885	0.140045	0.00811377	0.0128599	0.130488	0.00332934	0.408942	0.000480664	0.000280262	1.9454e-06	0.417143	0.000445469	0.000269941	0.783221	0.0138263	0.173892	0.000281295	0.800255	0.810263	0.986341	0.894212	0.403421	0.762431	0.519812	0.00791692	0.321868	0.227693	0.666241	0.53468	0.00791692	0.285276	0.000452005	0.45391	0.335586
9f10b64c1cfd11eb9f3404d9f536dd67	618	6169	2210651	0	yes	0.0159246	0.0930427	0.0137686	0.53069	0.0306821	0.0666419	1	0.0565072	0.103071	0.0093506	0.00207664	0.99999	0.0392324	0.112936	0.25246	0.0137686	0.201401	0.0346291	0.0107228	0.0275832	0.439924	0.0313713	0.0226752	0.72347	0.112239	0.511341	0.0268876	0.470149	0.471999	0.972706	0.87819	0.649601	0.884428	0.502995	0.0505549	0.127398	0.505959	0.784428	0.334915	0.0505549	0.553598	0.032278	0.654859	0.0296662
5223cc9c1e3e11eb9f3404d9f536dd67	739	6261	2969443	1	no	0.0644041	0.0664332	0.0106559	0.551946	0.0313893	0.0150562	0.279882	0.0446257	0.0572815	0.0167739	0.0343756	0.279836	0.0335136	0.0573405	0.126302	0.0106559	0.112599	0.00669759	0.00398173	0.00037289	0.418313	0.0072954	0.00212883	1.01316	0.0473874	0.367027	0.00202652	0.529927	0.53451	0.967123	0.796916	0.443032	0.957012	0.782579	0.0426481	0.0499826	0.509758	0.944851	0.141857	0.0426481	0.590719	0.00712323	0.811757	0.0772795
985bf8ea1e4011eb9f3404d9f536dd67	734	6256	2975012	1	no	0.375634	0.368372	0.036735	0.937828	0.173033	0.0109444	1	0.244356	0.30319	0.0984357	0.31828	0.998401	0.183341	0.301283	0.109635	0.036735	0.00484462	0.156916	0.0903409	0.131618	0.516539	0.163905	0.144777	0.633368	0.426091	0.876105	0.126019	-0.00352481	0.010648	0.811759	0.471348	0.787872	0.963617	0.303953	0.246647	0.000379837	0.931998	0.632509	0.00526096	0.246647	0.937991	0.171847	0.924246	0.0484407
962c92681e4611eb9f3404d9f536dd67	720	6248	2681421	0	yes	0.295084	0.137641	0.0840757	0.745444	0.0630788	0.0302161	1	0.107865	0.10869	0.0528308	0.06265	0.999685	0.0651487	0.123996	0.152291	0.0840757	0.0312893	0.0241913	0.0165598	0.00878977	0.426945	0.0256291	0.0117081	0.901818	0.121569	0.567062	0.0103283	0.233847	0.224213	0.986299	0.857122	0.772396	0.926315	0.658979	0.10454	0.00540801	0.732145	0.822177	0.0186114	0.10454	0.761206	0.0255394	0.897557	0.33473
0bc870761e4911eb9f3404d9f536dd67	721	6247	2897891	0	yes	0.167555	0.0727991	0.00366785	0.596424	0.0338247	0.00812723	0.242976	0.0564465	0.0523277	0.0298681	0.0854217	0.242679	0.0346737	0.0595293	0.0865765	0.00366785	0.0703853	0.00480799	0.00434195	9.98742e-05	0.417533	0.0049727	0.00328254	0.767871	0.0698481	0.43625	0.00250835	0.364188	0.359194	0.930873	0.642045	0.757219	0.871337	0.827729	0.054752	0.0160695	0.586962	0.694133	0.0389525	0.054752	0.629922	0.00507846	0.774968	0.0420301
88647be21e4a11eb9f3404d9f536dd67	723	6245	2183115	0	yes	0.277184	0.16747	0.0310452	0.762155	0.0707863	0.0137612	0.633488	0.115684	0.132293	0.0492204	0.321487	0.631937	0.0771413	0.138667	0.119605	0.0310452	0.0322086	0.0326207	0.0213085	0.00832869	0.429186	0.0358953	0.0136119	0.954998	0.134401	0.591746	0.0115995	0.221831	0.21547	0.955193	0.734241	0.71467	0.94979	0.646079	0.115173	0.00611754	0.746379	0.878325	0.0236948	0.115173	0.783241	0.0354303	0.885019	0.0975659
e032b9101e4f11eb9f3404d9f536dd67	727	6241	2896190	0	yes	0.351586	0.212009	0.302182	0.849283	0.100244	0.0198988	1	0.165931	0.16337	0.0860257	0.0216763	0.999891	0.10275	0.1849	0.124839	0.302182	0.0114887	0.0490459	0.0345192	0.0230041	0.438354	0.049823	0.0297499	0.808867	0.198358	0.687957	0.0255065	0.118722	0.111985	0.960557	0.751142	0.869112	0.911777	0.475342	0.159858	0.00147595	0.847702	0.781006	0.0125295	0.159858	0.847869	0.0505002	0.950141	0.725362
39e49b861e7d11eb9f3404d9f536dd67	597	6148	2748170	0	yes	0.0118704	0.0201908	0.000303919	0.310898	0.00966531	0.07782	0.259859	0.0140218	0.0194661	0.00488978	0.0326679	0.259824	0.0103267	0.0215649	0.251614	0.000303919	0.344719	0.00135955	0.000571396	4.41675e-05	0.417287	0.00117961	0.000992659	0.636018	0.0254258	0.25206	0.00109856	0.706822	0.716337	0.984183	0.894794	0.571676	0.746084	0.633263	0.0116396	0.230699	0.289008	0.782678	0.438559	0.0116396	0.344316	0.00123076	0.491959	0.00810633
49d779201e8011eb9f3404d9f536dd67	462	6180	2278112	1	no	0.0596474	0.0229362	0.000910572	0.362649	0.0102676	0.0149034	0.0901433	0.0189629	0.0171726	0.0100168	0.076622	0.0899173	0.0105487	0.0204839	0.118785	0.000910572	0.22697	0.000763432	0.00068974	5.03169e-06	0.417166	0.000831152	0.000369091	0.89808	0.0183933	0.205359	0.000352854	0.736751	0.750463	0.9563	0.776318	0.30605	0.897925	0.686697	0.0170049	0.129932	0.320924	0.795774	0.233948	0.0170049	0.408211	0.000826954	0.622764	0.0382893
49cb32141e8011eb9f3404d9f536dd67	459	6177	2151522	1	no	0.360152	0.181987	0.0182677	0.800565	0.0781854	0.0155213	0.777836	0.136712	0.14209	0.0649347	0.338785	0.776173	0.0825168	0.157829	0.12362	0.0182677	0.0213492	0.0390119	0.025659	0.01096	0.431458	0.0402275	0.0343207	0.650281	0.206297	0.689829	0.0305566	0.120136	0.114251	0.924742	0.668844	0.878847	0.894955	0.50529	0.134439	0.00243546	0.807573	0.635875	0.0078679	0.134439	0.81084	0.0420291	0.855266	0.0567884
5c6eebcc1e8011eb9f3404d9f536dd67	466	6184	2627118	1	no	0.170835	0.165519	0.0206493	0.765168	0.0788608	0.0383057	1	0.120695	0.15933	0.0446094	0.205164	0.998969	0.0822439	0.174565	0.197406	0.0206493	0.0363661	0.0656652	0.029847	0.075636	0.473175	0.0690046	0.0466064	0.759989	0.17913	0.624933	0.0526399	0.257503	0.258434	0.941221	0.789914	0.643132	0.966192	0.635345	0.1171	0.010062	0.733171	0.850717	0.0560424	0.1171	0.782337	0.0706007	0.931746	0.0308966
69a53ba21e8011eb9f3404d9f536dd67	468	6186	2246091	1	no	0.108744	0.0251616	0.00351669	0.382249	0.0094876	0.0766604	0.345657	0.0234539	0.0190311	0.0125145	0.00520839	0.345745	0.00994335	0.0263496	0.233083	0.00351669	0.220521	0.00128776	0.000988831	5.86154e-05	0.417313	0.00134345	0.000873848	0.769172	0.0270297	0.258428	0.000894473	0.660356	0.674455	0.993356	0.919997	0.572194	0.818528	0.799466	0.0209946	0.10692	0.356526	0.658108	0.216158	0.0209946	0.428456	0.00137044	0.658993	0.094607
a0ef6f6a1e8011eb9f3404d9f536dd67	479	6197	2130173	1	no	0.189879	0.0622319	0.00105064	0.578108	0.0317933	0.00707715	0.151735	0.0562382	0.0454037	0.0333946	0.203314	0.150862	0.0316965	0.056121	0.0761575	0.00105064	0.073185	0.00355481	0.00383518	4.81825e-05	0.417336	0.00350733	0.00184397	0.852078	0.0500269	0.360262	0.00147115	0.463605	0.46873	0.912402	0.613647	0.580798	0.917225	0.928603	0.053245	0.0222061	0.537123	0.781838	0.0533507	0.053245	0.602753	0.00352451	0.813968	0.00727979
a5c7f5d41e8011eb9f3404d9f536dd67	480	6198	2571780	1	no	0.573408	0.296654	0.0156184	0.909528	0.126076	0.0110146	0.858233	0.228167	0.218734	0.125759	0.153842	0.857485	0.1336	0.25205	0.105252	0.0156184	0.00560929	0.0881036	0.0656685	0.0438303	0.458514	0.0903936	0.0433667	0.887389	0.248691	0.739733	0.0351855	0.0596923	0.0554268	0.920666	0.632774	0.668347	0.984159	0.375219	0.226162	0.000662058	0.871448	0.805807	0.0032076	0.226162	0.898952	0.09033	0.938662	0.020537
c575d8ce1e8011eb9f3404d9f536dd67	487	6205	2133775	1	no	0.0591386	0.0107846	7.19642e-05	0.227848	0.00577158	0.00508884	0.0294555	0.0106773	0.0065732	0.00709263	0.102177	0.0291118	0.00551446	0.00951692	0.0557657	7.19642e-05	0.359268	0.000115426	0.000215984	5.68743e-08	0.417124	0.000140386	0.000111892	0.638965	0.00950298	0.115687	0.000103903	0.834981	0.850851	0.921326	0.71707	0.336876	0.745773	0.559546	0.00852356	0.230924	0.20049	0.493171	0.305722	0.00852356	0.272232	0.000145713	0.439567	0.0110231
bcaa102a1e8011eb9f3404d9f536dd67	484	6202	2675580	1	no	0.16508	0.266176	0.0496594	0.880967	0.134684	0.0121599	0.974185	0.188196	0.214928	0.0910786	0.0419537	0.973979	0.138875	0.221543	0.106287	0.0496594	0.0115097	0.0788164	0.0509798	0.0422051	0.455578	0.0840176	0.0251072	1.00942	0.178348	0.663978	0.0221401	0.16543	0.157597	0.965148	0.772843	0.638782	0.987273	0.486681	0.184081	0.00432837	0.84221	0.96087	0.0515147	0.184081	0.880239	0.0821067	1.00953	0.0713879
d4582d381e8011eb9f3404d9f536dd67	491	6209	2393459	1	no	0.113329	0.150114	0.0045598	0.710595	0.0718507	0.00567749	0.337138	0.0912158	0.116045	0.0353236	0.217835	0.336159	0.0781378	0.109322	0.0829788	0.0045598	0.0468255	0.0205687	0.013543	0.00145111	0.420623	0.0219923	0.00825683	0.957202	0.111377	0.542082	0.00617221	0.272753	0.264185	0.904793	0.584158	0.597735	0.960282	0.615454	0.0914349	0.0130112	0.684258	0.897676	0.0583285	0.0914349	0.739767	0.0216973	0.83674	0.0162443
ca4087641e8011eb9f3404d9f536dd67	489	6207	2453128	1	no	0.108137	0.103785	0.00429445	0.656762	0.0481137	0.0160084	0.385534	0.0712951	0.0883606	0.028938	0.146234	0.384906	0.0513589	0.0907808	0.130329	0.00429445	0.0631148	0.015849	0.00942588	0.00213504	0.421516	0.0172359	0.00711229	0.931554	0.0923692	0.502668	0.00641849	0.332172	0.328702	0.938785	0.703432	0.594133	0.95486	0.753601	0.0708132	0.0169984	0.630992	0.890098	0.0582284	0.0708132	0.691995	0.0170829	0.793506	0.0179634
c67925321e8011eb9f3404d9f536dd67	488	6206	2075468	1	no	0.409225	0.892486	0.298506	1.01637	0.395588	0.00299181	1	0.483969	0.616369	0.199019	0.21066	0.998942	0.429858	0.571809	0.0674859	0.298506	0.00152404	0.517263	0.323884	0.602699	0.751006	0.540076	0.239133	0.911268	0.559368	0.954273	0.208316	0.0029414	0.0276685	0.695522	0.32139	0.775348	0.981817	0.176056	0.479992	0.00526223	0.997717	0.849217	0.0695659	0.479992	1.01041	0.537263	0.993481	0.128951
f0b734ba1e8011eb9f3404d9f536dd67	498	6216	2571682	1	no	0.0824436	0.171832	0.00949611	0.751535	0.0802028	0.0235554	0.939585	0.110852	0.14737	0.0422263	0.0304421	0.939443	0.0857048	0.147721	0.145268	0.00949611	0.0420047	0.0432722	0.0221001	0.0200815	0.437667	0.0446463	0.0268305	0.805317	0.169439	0.643395	0.0258574	0.211796	0.207253	0.960829	0.780269	0.688976	0.953462	0.540278	0.108571	0.0121353	0.733977	0.82144	0.0766152	0.108571	0.771994	0.0452741	0.83492	0.0221248
b59aad9e1e8011eb9f3404d9f536dd67	483	6201	2628218	1	no	0.023155	0.0124004	0.00141355	0.242925	0.00605654	0.0176716	0.0997251	0.00942649	0.00924914	0.0048854	0.000437997	0.0998803	0.00619488	0.010277	0.115051	0.00141355	0.387693	0.000255787	0.000226744	6.36188e-07	0.417131	0.00027383	0.000184495	0.732499	0.0118991	0.151496	0.000183599	0.811892	0.825136	0.980773	0.866024	0.39041	0.759746	0.556638	0.00761444	0.268947	0.220721	0.594386	0.447523	0.00761444	0.285187	0.000280108	0.419276	0.278173
0c7569a61e8111eb9f3404d9f536dd67	503	6221	2398905	1	no	0.208354	0.194159	0.0218386	0.798285	0.0949391	0.013063	0.830792	0.131475	0.160218	0.0536071	0.111274	0.830263	0.100307	0.160712	0.114299	0.0218386	0.0254561	0.0449993	0.0273693	0.0137092	0.434432	0.0479004	0.0235345	0.879345	0.173164	0.654206	0.0206985	0.166426	0.160383	0.954724	0.739581	0.752055	0.949006	0.548162	0.130389	0.00473458	0.787649	0.839812	0.0254834	0.130389	0.814142	0.0479342	0.874856	0.0567374
d5327aac1e9311eb9f3404d9f536dd67	790	6262	2894843	1	no	0.655338	0.444478	0.051791	0.964185	0.181557	0.0104691	1	0.300817	0.364423	0.119318	0.264103	0.998673	0.201395	0.373358	0.113968	0.051791	0.00112794	0.242381	0.135037	0.299957	0.616733	0.249504	0.23891	0.587499	0.539467	0.938091	0.216453	-0.041115	-0.0226377	0.701603	0.349247	0.834598	0.960094	0.227599	0.302715	-0.000257777	0.960792	0.557195	0.00627145	0.302715	0.961137	0.26385	0.923451	0.0511519
b74732de225911eb9f3404d9f536dd67	579	6130	2477024	0	yes	0.00132928	0.0128242	0.00136178	0.212246	0.0047239	0.101738	0.238481	0.00826916	0.0140653	0.00177863	0.0062286	0.238583	0.00567163	0.0161997	0.294567	0.00136178	0.560954	0.000958746	0.000381724	4.05114e-05	0.417271	0.000934695	0.000614883	0.756638	0.0148265	0.17634	0.000759554	0.830792	0.8359	0.989888	0.94496	0.416217	0.696405	0.363084	0.00696708	0.485748	0.190478	0.685503	0.684202	0.00696708	0.233081	0.000954315	0.348982	0.117542
906e916c226211eb9f3404d9f536dd67	458	6176	2524460	1	no	0.256462	1	2.6282	0.62433	0.957989	-6.27051e-05	1	0.924989	1.06487	0.847052	0	1	0.994946	0.967286	0.0080608	2.6282	0.260554	1.07506	0.898948	1.03265	0.119562	1.04575	0.70505	0.758378	0.725854	0.736986	0.781051	0.441761	0.467254	0.282704	0.278069	0.766229	0.877206	0.0450994	0.906492	0.24565	0.59002	0.747654	0.491621	0.906492	0.655623	1.06979	0.58086	0.236983
6e3f18e4227811eb9f3404d9f536dd67	500	6218	2195674	1	no	0.179297	0.127555	0.0549305	0.716368	0.0605808	0.0259016	0.952712	0.0920752	0.105864	0.0411541	0.0404273	0.952517	0.063037	0.113033	0.147699	0.0549305	0.0417012	0.0228639	0.0133316	0.00602231	0.425209	0.0237281	0.0134533	0.828639	0.114162	0.548632	0.0135163	0.315729	0.311778	0.982191	0.862575	0.66568	0.947808	0.660294	0.0880165	0.0126371	0.687827	0.86963	0.0554267	0.0880165	0.734928	0.0239635	0.904048	0.184239
8cd85c0eca8211eb972a04d9f536dd67	838	6323	2904000	0	yes	0.21974	0.133091	0.00259884	0.738358	0.0657357	0.00381347	0.276176	0.114078	0.093387	0.0713614	0.0757844	0.275922	0.0664936	0.113606	0.0501544	0.00259884	0.0262394	0.0132593	0.0143439	0.000381164	0.417824	0.0122939	0.0129028	0.528892	0.148026	0.614555	0.00904438	0.142311	0.127768	0.793864	0.349605	0.941595	0.845566	0.536899	0.113576	0.00277958	0.751074	0.480236	0.0110459	0.113576	0.74639	0.0131386	0.782331	0.0120966
67a3c31eca8811eb972a04d9f536dd67	844	6329	3067626	0	yes	0.359525	0.137223	0.00311526	0.723827	0.0585234	0.02497	0.763539	0.102556	0.104609	0.0470425	0.187791	0.762637	0.0621392	0.117243	0.14085	0.00311526	0.0388734	0.0214515	0.0132088	0.00335618	0.422496	0.0202079	0.0349123	0.162032	0.205387	0.694025	0.0319815	0.124036	0.119705	0.921959	0.662486	1.01057	0.785538	0.502439	0.098777	0.00512894	0.744552	0.210472	0.0200703	0.098777	0.733021	0.0232657	0.759096	0.0154047
d2df4714ca8a11eb972a04d9f536dd67	847	6332	3062715	0	yes	0.122861	0.06504	0.00118497	0.576941	0.0343956	0.0125792	0.248652	0.0508535	0.0496991	0.0276172	0.030384	0.248631	0.0342882	0.0548996	0.0992164	0.00118497	0.0775158	0.00441984	0.00366686	0.000116446	0.41753	0.00441125	0.0040149	0.612917	0.0756158	0.456161	0.0032264	0.342296	0.335177	0.920488	0.623118	0.862047	0.815975	0.802618	0.0494834	0.0161877	0.583254	0.529118	0.0464621	0.0494834	0.612622	0.00463942	0.733931	0.0138552
de0e07deca8e11eb972a04d9f536dd67	850	6335	2909166	0	yes	0.148659	0.0923087	0.00428867	0.626656	0.036801	0.0134653	0.340139	0.0633431	0.0721789	0.0271675	0.0855498	0.339825	0.0408895	0.0761859	0.119926	0.00428867	0.07094	0.0103527	0.00627046	0.000667487	0.419015	0.0106176	0.00848715	0.680411	0.0980205	0.516019	0.00795298	0.330794	0.329188	0.90902	0.648707	0.807777	0.870183	0.751506	0.0599156	0.0177858	0.620736	0.666158	0.0549086	0.0599156	0.655661	0.0110235	0.804335	0.0260004
a49c1738ca8f11eb972a04d9f536dd67	851	6336	2982291	0	yes	0.161782	0.0297932	0.000332239	0.402482	0.0118997	0.00853096	0.0821207	0.0279352	0.0188025	0.0162305	0.192023	0.0813164	0.0122277	0.026683	0.0879856	0.000332239	0.187325	0.000787922	0.00106137	2.53801e-06	0.417148	0.000763531	0.000666877	0.624878	0.0288206	0.26312	0.000560724	0.609619	0.626204	0.900968	0.602294	0.662851	0.799313	0.943836	0.0256124	0.0779237	0.378581	0.553054	0.163084	0.0256124	0.446849	0.000799608	0.653059	0.00590916
973c94bcca9611eb972a04d9f536dd67	856	6341	3063814	0	yes	0.141178	0.0765752	0.00427418	0.617133	0.0424895	0.0115663	0.377669	0.0620041	0.0581095	0.0357777	0.0230453	0.377662	0.041804	0.0650217	0.0858878	0.00427418	0.0594667	0.00557174	0.00485846	0.000151775	0.417567	0.00539512	0.00455314	0.652121	0.0819879	0.47454	0.00357442	0.312908	0.303169	0.959998	0.728617	0.86981	0.830638	0.772678	0.0591888	0.0114707	0.619253	0.590131	0.033875	0.0591888	0.644067	0.00563067	0.774015	0.0485183
029043f8ca9711eb972a04d9f536dd67	857	6342	2996523	0	yes	0.0849354	0.024667	0.000180412	0.371923	0.012007	0.0043929	0.056504	0.0217115	0.0162039	0.0131739	0.0901247	0.0562161	0.0119611	0.0207778	0.0587361	0.000180412	0.195599	0.000525926	0.000719493	7.00852e-07	0.41713	0.000507078	0.000569052	0.480924	0.0292559	0.258614	0.000407403	0.587662	0.602755	0.845445	0.457823	0.794074	0.693434	0.977696	0.0200401	0.0721896	0.366875	0.341531	0.145728	0.0200401	0.421252	0.000546407	0.584265	0.00602152
88ceb58eca9811eb972b04d9f536dd67	859	6344	3067135	0	yes	0.136369	0.036702	0.00119437	0.451532	0.0182777	0.00310203	0.0771616	0.0335309	0.0237867	0.021205	0.06286	0.0770071	0.0177981	0.0316428	0.0454617	0.00119437	0.130366	0.000988433	0.00144736	1.92904e-06	0.417135	0.000946904	0.000911438	0.575735	0.0383334	0.305267	0.000628821	0.507626	0.517395	0.8445	0.436729	0.809331	0.756381	1.00888	0.03157	0.0372822	0.44463	0.470994	0.0646383	0.03157	0.493075	0.00100193	0.670288	0.0363939
eaefa45aca9b11eb972b04d9f536dd67	865	6350	3060817	1	no	0.220958	0.313821	0.0137007	0.920282	0.170474	0.00920187	1	0.227408	0.247823	0.117562	0.117789	0.999408	0.169304	0.256383	0.0890951	0.0137007	0.0047582	0.0957658	0.0670905	0.0407087	0.452161	0.0948709	0.0870852	0.609366	0.369527	0.850026	0.066207	-0.0322065	-0.0235397	0.88049	0.525669	0.802176	0.96378	0.239522	0.231101	0.000104197	0.918171	0.615113	0.00976745	0.231101	0.918061	0.0998681	0.862669	0.0254808
b8ebb34eca9c11eb972b04d9f536dd67	867	6352	2908391	1	no	0.210813	0.0516031	0.000667642	0.525309	0.0216853	0.00757654	0.133578	0.0471212	0.0331838	0.0284761	0.124386	0.133104	0.0219736	0.0455169	0.0762491	0.000667642	0.0987752	0.00210367	0.00257452	1.53034e-05	0.41721	0.00190897	0.00270123	0.324557	0.0679578	0.423521	0.00181584	0.341843	0.334161	0.837559	0.411914	1.02862	0.616307	0.859668	0.0444175	0.0197949	0.5394	0.153213	0.0401761	0.0444175	0.550972	0.00212512	0.647618	0.0113048
26d68842ca9e11eb972b04d9f536dd67	870	6355	2995077	1	no	0.235878	0.0786392	0.00276565	0.620522	0.0323873	0.0155438	0.307988	0.0664368	0.0563576	0.0357148	0.0615273	0.3078	0.0339301	0.0698836	0.115804	0.00276565	0.0640833	0.00643967	0.00535381	0.000242984	0.41789	0.00594296	0.00747071	0.412163	0.103558	0.528896	0.00602502	0.259839	0.250052	0.902242	0.58454	1.00373	0.720434	0.717253	0.0633875	0.0106987	0.63597	0.320541	0.0239713	0.0633875	0.640029	0.00650153	0.734204	0.0268355
04ced85cca9f11eb972b04d9f536dd67	872	6357	2980365	1	no	0.0649321	0.0530623	0.000151373	0.513359	0.024547	0.0265562	0.287871	0.0376345	0.0430827	0.0171747	0.00673453	0.287962	0.0251178	0.0461071	0.148683	0.000151373	0.120105	0.00415285	0.00231778	0.000137774	0.417611	0.00382624	0.00535695	0.33669	0.080488	0.473201	0.00482821	0.36577	0.360486	0.91981	0.654123	0.874942	0.773236	0.738997	0.0349363	0.0335515	0.519846	0.369436	0.117101	0.0349363	0.550559	0.00425251	0.609832	-0.00205128
8b3c2eeeca9f11eb972b04d9f536dd67	874	6359	3109168	1	no	0.234775	0.452467	0.0109924	0.958528	0.272785	0.00454789	1	0.290592	0.376675	0.12007	0.332706	0.998328	0.277125	0.34402	0.0711464	0.0109924	0.00620391	0.189706	0.117331	0.0831792	0.478456	0.18649	0.237617	0.406039	0.614746	0.97978	0.179055	-0.088426	-0.0559681	0.686381	0.239878	0.51669	1.01016	0.186723	0.30295	0.000570341	0.903918	0.479038	0.0115056	0.30295	0.958261	0.204406	0.82751	0.0129115
f3e7fac2ca9f11eb972b04d9f536dd67	875	6360	3061404	1	no	0.20231	0.105153	0.00359782	0.681279	0.0413127	0.0808289	1	0.0845415	0.0882901	0.039875	0.0428259	0.999785	0.044934	0.109563	0.258602	0.00359782	0.0490822	0.0233456	0.0119853	0.0159579	0.431571	0.0238312	0.0287252	0.444245	0.148961	0.595067	0.031435	0.227347	0.220145	0.964551	0.825238	0.881406	0.854123	0.651132	0.0822852	0.0077109	0.687679	0.475684	0.0256346	0.0822852	0.701224	0.0259209	0.8014	0.0136352
3955b158caa011eb972b04d9f536dd67	876	6361	3027215	1	no	0.141441	0.0382584	4.11604e-05	0.455343	0.0167475	0.00448736	0.0670205	0.0332585	0.0242366	0.0197996	0.200862	0.0661744	0.016895	0.0319697	0.0623622	4.11604e-05	0.135489	0.00110442	0.00145309	2.58671e-06	0.417143	0.0010186	0.00247914	-0.152519	0.0676671	0.414892	0.00152347	0.329963	0.321304	0.543102	0.000853745	1.13852	0.431413	0.87333	0.0322562	0.0246911	0.495727	-0.312367	0.0452894	0.0322562	0.49359	0.00126036	0.491396	-0.00257831
a57ee25acaa511eb972b04d9f536dd67	885	6370	3075286	1	no	0.343562	0.197424	0.0264435	0.82028	0.0882963	0.0214201	1	0.147053	0.165649	0.0636998	0.124297	0.999376	0.0934795	0.179985	0.144002	0.0264435	0.0195238	0.0562763	0.0324581	0.0317511	0.448185	0.0587237	0.0379966	0.777177	0.20586	0.692769	0.0362977	0.129754	0.124256	0.949704	0.744679	0.832301	0.929014	0.509458	0.142067	0.00258256	0.814086	0.737325	0.00662072	0.142067	0.824456	0.059879	0.899352	0.0625526
5b10834ecaa611eb972b04d9f536dd67	887	6372	3060237	1	no	0.271005	0.353936	0.0152656	0.929242	0.192217	0.0074302	1	0.235825	0.289818	0.101468	0.0609987	0.999694	0.195726	0.280075	0.0886809	0.0152656	0.0062405	0.127172	0.0802523	0.062569	0.472156	0.130743	0.124723	0.589167	0.442084	0.901138	0.0959609	-0.0546891	-0.0383696	0.830068	0.437811	0.796381	0.971207	0.215333	0.242911	1.07024e-05	0.930786	0.510994	0.00583272	0.242911	0.932438	0.138203	0.848883	0.0269729
e38a08c6caa611eb972b04d9f536dd67	888	6373	2901348	1	no	0.0181378	0.0264703	0.000741376	0.369099	0.0129051	0.0230457	0.172497	0.0182561	0.0222918	0.00794464	0.0329143	0.172476	0.0134997	0.0230365	0.140801	0.000741376	0.246952	0.00124127	0.00074363	1.41343e-05	0.417212	0.00122744	0.00120744	0.565841	0.0324509	0.298558	0.00123524	0.638163	0.646127	0.954839	0.782105	0.655452	0.785926	0.709667	0.0163077	0.139397	0.357877	0.568149	0.319509	0.0163077	0.412963	0.00130193	0.581064	0.0231368
[truncated: 1,272 more columns]
