# Supplementary material for: Value of the Application of CE-MRI Radiomics and Machine Learning in Preoperative Prediction of Sentinel Lymph Node Metastasis in Breast Cancer
Source: Front Oncol. 2021 Nov 19;11:757111. doi: 10.3389/fonc.2021.757111 (PMC8640128; doi:10.3389/fonc.2021.757111)
Supplement: Supplementary file 3 [file Table_3.xlsx]

## Sheet: 8590236a6ab9449d98fb8e89e1434ca
training_set
	stu_studyId	studyId	PatientID	label	label name	dce_exponential_glrlm_GrayLevelNonUniformity	dce_gradient_firstorder_Energy	dce_gradient_firstorder_TotalEnergy	dce_gradient_gldm_DependenceNonUniformity	dce_gradient_glszm_GrayLevelNonUniformity	dce_gradient_glszm_SizeZoneNonUniformity	dce_logarithm_firstorder_Entropy	dce_logarithm_firstorder_InterquartileRange	dce_logarithm_firstorder_MeanAbsoluteDeviation	dce_logarithm_firstorder_RobustMeanAbsoluteDeviation	dce_logarithm_firstorder_Variance	dce_logarithm_glcm_ClusterTendency	dce_logarithm_glcm_Contrast	dce_logarithm_glcm_DifferenceAverage	dce_logarithm_glcm_DifferenceEntropy	dce_logarithm_glcm_Id	dce_logarithm_glcm_Idm	dce_logarithm_glcm_JointEntropy	dce_logarithm_glcm_SumEntropy	dce_logarithm_glcm_SumSquares	dce_logarithm_gldm_DependenceNonUniformity	dce_logarithm_gldm_DependenceNonUniformityNormalized	dce_logarithm_gldm_GrayLevelVariance	dce_logarithm_gldm_LargeDependenceEmphasis	dce_logarithm_gldm_LargeDependenceLowGrayLevelEmphasis	dce_logarithm_gldm_SmallDependenceEmphasis	dce_logarithm_glrlm_GrayLevelNonUniformityNormalized	dce_logarithm_glrlm_GrayLevelVariance	dce_logarithm_glrlm_LowGrayLevelRunEmphasis	dce_logarithm_glrlm_RunLengthNonUniformityNormalized	dce_logarithm_glrlm_RunPercentage	dce_logarithm_glrlm_ShortRunEmphasis	dce_logarithm_glszm_GrayLevelNonUniformity	dce_logarithm_glszm_GrayLevelNonUniformityNormalized	dce_logarithm_glszm_GrayLevelVariance	dce_logarithm_glszm_LowGrayLevelZoneEmphasis	dce_logarithm_glszm_SizeZoneNonUniformity	dce_logarithm_glszm_SmallAreaLowGrayLevelEmphasis	dce_logarithm_glszm_ZonePercentage	dce_original_firstorder_10Percentile	dce_original_firstorder_Minimum	dce_original_firstorder_Skewness	dce_original_glcm_ClusterShade	dce_original_glcm_JointEntropy
415f492e1cd911eb9f3404d9f536dd67	575	6126	2974063	0	yes	0.675466	0.109497	0.109497	0.233939	0.248961	0.0804318	0.568697	0.269993	0.271726	0.272423	0.121321	0.134084	0.0494623	0.184324	0.31835	0.536463	0.555075	0.553576	0.643528	0.124944	0.448819	0.249213	0.122288	0.159258	0.0915357	0.144178	0.324753	0.12034	0.143984	0.458008	0.666493	0.559454	0.257193	0.444631	0.115983	0.0842224	0.0990223	0.109621	0.0904403	0.247141	0.212536	0.565402	0.613972	0.616389
30195f561cf211eb9f3404d9f536dd67	582	6133	2956871	0	yes	0.148984	0.00650817	0.00650817	0.0260229	0.0322357	0.00492772	0.769463	0.506719	0.518612	0.507519	0.304558	0.309188	0.210528	0.547997	0.658012	0.159476	0.148291	0.778942	0.797013	0.299225	0.0762252	0.764786	0.306378	0.0226918	0.0614387	0.550127	0.13954	0.299336	0.390855	0.891122	0.935178	0.912281	0.0771521	0.236172	0.224516	0.187676	0.0372237	0.209859	0.580409	0.00448691	0.17438	0.690251	0.626466	0.574784
2c435cd81cf211eb9f3404d9f536dd67	580	6131	2926833	0	yes	0.140116	0.0638293	0.0638293	0.0749117	0.118044	0.05776	0.829941	0.568019	0.653188	0.593249	0.477286	0.465352	0.35856	0.716589	0.798539	0.0880395	0.0861849	0.841272	0.845159	0.45503	0.160331	0.879946	0.480808	0.0134138	0.00474685	0.727905	0.114005	0.485228	0.0384676	0.953353	0.966941	0.963359	0.160171	0.103449	0.462902	0.0237985	0.117754	0.0420818	0.744006	0.0257897	0.0277367	0.572179	0.633118	0.839557
2db19e9a1cf211eb9f3404d9f536dd67	581	6132	2566123	0	yes	0.12071	0.0955805	0.0955805	0.11886	0.180561	0.0999611	0.697996	0.348309	0.42369	0.36453	0.265582	0.278605	0.145567	0.387776	0.550975	0.312208	0.311786	0.695204	0.745564	0.265627	0.17747	0.53495	0.267314	0.0519069	0.0233251	0.408704	0.228252	0.273894	0.097321	0.760312	0.866861	0.816056	0.158005	0.202017	0.328502	0.0634486	0.079882	0.0881529	0.387633	0.364081	0.183165	0.50339	0.588984	0.888259
4e23dd501cf211eb9f3404d9f536dd67	588	6139	2088666	0	yes	0.0739021	0.00760555	0.00760555	0.0166906	0.0127267	0.00254189	0.641889	0.37592	0.372737	0.372258	0.185772	0.182802	0.152891	0.409566	0.552903	0.308184	0.304601	0.652906	0.68078	0.17846	0.038903	0.547236	0.186881	0.0581946	0.15458	0.305931	0.242444	0.182654	0.64652	0.754699	0.84563	0.776002	0.0254194	0.394668	0.138629	0.368161	0.00801841	0.337202	0.294969	0.151094	0.295352	0.582191	0.615844	0.622444
38082b161cf211eb9f3404d9f536dd67	585	6136	2568030	0	yes	0.238243	0.221737	0.221737	0.173121	0.230688	0.226388	1	1	1	1	0.831776	0.878493	0.469748	0.874318	0.896394	0	0	1	1	0.843174	0.349466	0.983143	0.837607	0.00160634	0.00998636	0.920804	0	0.8222	0.0764551	1	1	1	0.356539	0.0116524	0.602455	0.0311832	0.352634	0.0473291	0.958547	0	0.0798553	0.770859	0.984929	0.924976
5fb7e69c1cf211eb9f3404d9f536dd67	591	6142	2669685	0	yes	0.0720878	0.0219883	0.0219883	0.0406566	0.0463126	0.0140384	0.598883	0.286087	0.329437	0.308063	0.16507	0.164514	0.0961834	0.296623	0.45031	0.411604	0.41742	0.585159	0.651741	0.156838	0.0624368	0.387397	0.166303	0.0916949	0.105587	0.299097	0.301522	0.169611	0.465339	0.665513	0.79148	0.727704	0.0580258	0.403608	0.133681	0.404735	0.0223128	0.498643	0.274252	0.287286	0.337802	0.467726	0.587492	0.737703
34e56dc21cf211eb9f3404d9f536dd67	584	6135	2961022	0	yes	0.362797	0.205876	0.205876	0.286156	0.424592	0.2089	0.590495	0.296613	0.293092	0.296386	0.133124	0.136909	0.0960585	0.305377	0.452191	0.378973	0.381962	0.613929	0.650897	0.131529	0.432114	0.493489	0.13407	0.0666397	0.0389323	0.291407	0.3005	0.13154	0.114231	0.71034	0.829216	0.771521	0.353791	0.412367	0.132939	0.0635919	0.109958	0.0819109	0.233393	0.428614	0.243091	0.598975	0.64078	0.8289
4f45ea201cf211eb9f3404d9f536dd67	589	6140	2066762	0	yes	0.388601	0.11615	0.11615	0.184088	0.272005	0.10743	0.851891	0.65445	0.689874	0.665429	0.481007	0.503332	0.258892	0.586007	0.718541	0.153645	0.148729	0.84384	0.875975	0.481288	0.371691	0.744965	0.484333	0.0212635	0.00687731	0.632555	0.0910523	0.479788	0.0400379	0.893456	0.941824	0.923456	0.387377	0.133338	0.411602	0.0222254	0.251491	0.0353693	0.624678	0.0562164	0.0509353	0.598951	0.650178	0.81387
6dd48f641cf211eb9f3404d9f536dd67	595	6146	2653910	0	yes	0.331443	0.0377336	0.0377336	0.0887207	0.119044	0.033041	0.644841	0.326752	0.343608	0.328874	0.176814	0.178151	0.174607	0.454315	0.595268	0.24685	0.242454	0.696328	0.69335	0.17606	0.196154	0.661401	0.178118	0.0343541	0.0225759	0.430714	0.256947	0.178844	0.104999	0.825364	0.901039	0.863439	0.194257	0.306867	0.208183	0.0621251	0.0679659	0.0879475	0.424212	0.0322795	0.0642376	0.655856	0.623311	0.630174
63a75f9e1cf211eb9f3404d9f536dd67	592	6143	2916894	0	yes	0.126372	0.299324	0.299324	0.227195	0.309827	0.367422	0.814791	0.541244	0.693588	0.600965	0.527363	0.548295	0.336806	0.647394	0.787166	0.18347	0.186944	0.829248	0.844029	0.529175	0.288493	0.635039	0.529065	0.0550958	0.0147363	0.701692	0.131848	0.529024	0.0735888	0.855241	0.904	0.893793	0.346518	0.0918354	0.499704	0.0404497	0.291545	0.0649384	0.700208	0.203	0.128486	0.489433	0.538982	1
7f2dbeac1cf211eb9f3404d9f536dd67	596	6147	2922365	0	yes	0.135022	0.215352	0.215352	0.135976	0.163947	0.184624	0.888612	0.706847	0.75109	0.728534	0.542453	0.542979	0.394498	0.775265	0.849906	0.0484433	0.0452033	0.912958	0.89907	0.529251	0.245815	0.931103	0.545335	0.00790003	0.017068	0.861068	0.0616965	0.53394	0.115377	0.992645	0.98623	0.995723	0.284278	0.115183	0.39018	0.0464833	0.237555	0.0657004	0.859165	0.160972	0.151475	0.681783	0.87508	0.994178
96923cd01cf211eb9f3404d9f536dd67	603	6154	2838568	0	yes	0.118092	0.0449824	0.0449824	0.0663802	0.0815223	0.0267803	0.751027	0.567445	0.570341	0.572955	0.343703	0.351952	0.227212	0.542953	0.681569	0.215082	0.212183	0.753159	0.785319	0.339845	0.112084	0.609968	0.346451	0.0478148	0.0244317	0.47946	0.148094	0.336966	0.115268	0.838638	0.886202	0.861899	0.120546	0.248179	0.231629	0.0671852	0.0552593	0.0964967	0.492258	0.0204106	0.0797833	0.578267	0.633634	0.770199
6820152a1cf211eb9f3404d9f536dd67	594	6145	2679396	0	yes	0.823361	0.329556	0.329556	0.391987	0.589844	0.311944	0.901473	0.646557	0.731995	0.673614	0.55885	0.563409	0.392696	0.750592	0.841838	0.0596668	0.0564934	0.922166	0.909483	0.547819	0.8605	0.874755	0.562746	0.00624648	0	0.867435	0.0641398	0.564335	0	0.972505	0.985512	0.983256	0.981365	0.0655682	0.507267	0	0.904006	0.00040853	0.863165	0.0320269	0	0.668971	0.690113	0.868348
93f0fcc81cf211eb9f3404d9f536dd67	602	6153	2489691	0	yes	0.16798	0.0838851	0.0838851	0.0993972	0.139117	0.0773878	0.859182	0.665407	0.718406	0.689661	0.50738	0.523701	0.331049	0.672209	0.78834	0.127103	0.127599	0.864284	0.879138	0.506143	0.178858	0.739751	0.510864	0.0200794	0.0122994	0.698991	0.0857857	0.508901	0.0867752	0.912003	0.947989	0.934642	0.202453	0.123718	0.389328	0.0451583	0.151402	0.0681153	0.706629	0.0808895	0.110157	0.583299	0.657669	0.871515
a9eb6dec1cf211eb9f3404d9f536dd67	606	6157	2766652	0	yes	0.210391	0.105795	0.105795	0.120789	0.153413	0.0665834	0.822898	0.617397	0.667988	0.633209	0.459349	0.464406	0.255186	0.591819	0.725778	0.166026	0.163811	0.8161	0.844176	0.445298	0.232249	0.712061	0.46248	0.036169	0.0189544	0.663793	0.107357	0.458929	0.110851	0.888369	0.923808	0.916318	0.275908	0.152804	0.332234	0.0543794	0.182347	0.0766972	0.677766	0.114559	0.140212	0.537901	0.612078	0.869333
b1fa31bc1cf211eb9f3404d9f536dd67	607	6158	2324101	0	yes	0.0272401	0.0737717	0.0737717	0.0487864	0.072851	0.107828	0.359264	0.441616	0.366421	0.424075	0.166355	0.162704	0.114627	0.309157	0.49977	0.545131	0.535141	0.40861	0.447943	0.15676	0.0453984	0.272492	0.160475	0.319299	0.229503	0.360599	0.455	0.148614	0.460842	0.515416	0.583928	0.599839	0.0832482	0.532696	0.104675	0.233807	0.0277995	0.235756	0.372306	0.687869	0.631909	0.404343	0.408904	0.535063
baf9a5181cf211eb9f3404d9f536dd67	609	6160	2506853	0	yes	0.263863	0.180451	0.180451	0.170797	0.226596	0.194425	0.849962	0.528531	0.607895	0.554797	0.418843	0.429653	0.272446	0.632342	0.741276	0.094389	0.0827976	0.869728	0.869824	0.41493	0.336972	0.91449	0.420568	0.00902059	0.00365406	0.754983	0.0961681	0.416561	0.0260199	0.951283	0.977835	0.968266	0.343115	0.0887755	0.44142	0.0135595	0.249396	0.0238374	0.774803	0.162605	0.0396912	0.898306	1	0.891948
bfc67c061cf211eb9f3404d9f536dd67	610	6161	2834805	0	yes	0.235325	1	1	0.490181	0.50316	1	0.844769	0.838554	0.974966	0.920541	1	1	1	1	1	0.117342	0.125851	0.873803	0.868866	1	0.579443	0.713343	1	0.119988	0.0508	1	0.0847655	1	0.135846	0.869058	0.862672	0.902647	0.768573	0	1	0.0183918	1	0.00848855	1	0.140746	0	0.501284	0.474713	0.98303
f6fd7fa81cf211eb9f3404d9f536dd67	620	6171	2488490	0	yes	0.120255	0.449695	0.449695	0.247305	0.282602	0.614089	0.367347	0.452982	0.410196	0.441786	0.20952	0.200717	0.248582	0.488899	0.68986	0.455603	0.449792	0.479591	0.469648	0.203085	0.18696	0.306699	0.20303	0.318834	0.0997265	0.55762	0.469784	0.200078	0.161743	0.538372	0.602117	0.629756	0.469571	0.414204	0.176052	0.0846054	0.235656	0.122539	0.597457	0.641999	0.348239	0.357802	0.328688	0.610697
cc1522ea1cfd11eb9f3404d9f536dd67	619	6170	2004483	0	yes	0.449914	0.334226	0.334226	0.336075	0.477597	0.293844	0.860492	0.618407	0.725806	0.654996	0.556121	0.575606	0.333349	0.665069	0.796967	0.132652	0.133381	0.868397	0.882855	0.553906	0.587485	0.748073	0.559859	0.0240664	0.00240266	0.782882	0.099438	0.561462	0.0118408	0.917206	0.949602	0.943006	0.722456	0.100261	0.500844	0.00698221	0.604735	0.0140169	0.78144	0.104524	0.0200456	0.526274	0.61162	0.941388
afe9efb01e3d11eb9f3404d9f536dd67	738	6260	2947383	1	no	0.187375	0.252906	0.252906	0.241012	0.295058	0.206734	0.567226	0.204932	0.292437	0.225581	0.171804	0.145265	0.113643	0.280193	0.463373	0.485093	0.502745	0.545883	0.605805	0.140695	0.257406	0.203726	0.17272	0.166008	0.0463264	0.338396	0.363269	0.188533	0.0882779	0.542749	0.695299	0.638587	0.367924	0.340609	0.206375	0.0641393	0.232136	0.102712	0.296457	0.535448	0.206925	0.384774	0.537946	0.857276
faa1b5a01e3e11eb9f3404d9f536dd67	737	6259	2895814	1	no	0.17795	0.124476	0.124476	0.193014	0.205176	0.10878	0.21889	0.0162392	0.0329394	0.0162355	0.0211807	0.0172539	0.0227563	0.0676601	0.154408	0.79206	0.831716	0.24805	0.322184	0.0155893	0.185343	0.0417333	0.0214142	0.3651	0.222897	0.0686258	0.877478	0.0304772	0.19994	0.119149	0.408964	0.199634	0.163102	0.708084	0.0622295	0.181202	0.0427077	0.226842	0.0616002	0.84534	0.48596	0.154505	0.563584	0.62332
9ad12f881e3f11eb9f3404d9f536dd67	736	6258	2954764	1	no	0.0875861	0.0569907	0.0569907	0.0748413	0.0960658	0.0455868	0.327983	0.101051	0.114762	0.105837	0.046124	0.0478883	0.0341789	0.114843	0.242206	0.711343	0.740259	0.339663	0.422134	0.0446427	0.0745286	0.0561032	0.0465585	0.326197	0.37967	0.13049	0.621742	0.0514988	0.543837	0.255223	0.481454	0.35107	0.107134	0.88994	0.018309	0.426354	0.0264155	0.5099	0.112169	0.673024	0.647861	0.249023	0.547923	0.657898
488e9d2c1e4011eb9f3404d9f536dd67	735	6257	2960493	1	no	0.400564	0.213353	0.213353	0.349801	0.369683	0.165021	0.433762	0.131646	0.144765	0.135286	0.0620975	0.0672383	0.0376293	0.141249	0.254525	0.615066	0.640021	0.443157	0.524968	0.0626711	0.409172	0.180709	0.0626037	0.211546	0.116274	0.106965	0.507371	0.0670496	0.15392	0.35971	0.593487	0.447525	0.228995	0.473787	0.109206	0.125018	0.0755407	0.158303	0.0690786	0.623548	0.344284	0.481055	0.600309	0.742783
74fee11c1e4211eb9f3404d9f536dd67	733	6255	2943913	1	no	0.637784	0.0693208	0.0693208	0.199312	0.222867	0.0745449	0.324169	0.0623794	0.0623154	0.0592057	0.0268775	0.0332605	0.0260998	0.114353	0.207616	0.645451	0.673098	0.375458	0.435827	0.0305447	0.304623	0.18076	0.0271906	0.220239	0.164512	0.076175	0.698642	0.029049	0.198485	0.310747	0.573909	0.406067	0.130869	0.604116	0.0802535	0.131601	0.0344618	0.109216	0.0356793	0.417211	0.301827	0.591259	0.611604	0.503369
cb41e3a81e4211eb9f3404d9f536dd67	732	6254	2891449	1	no	0.0200537	0.0529939	0.0529939	0.0371153	0.039372	0.0416912	0.519352	0.215666	0.24748	0.219309	0.12201	0.10717	0.133596	0.328472	0.508855	0.42687	0.439034	0.548659	0.568532	0.107495	0.0375882	0.263026	0.123071	0.126199	0.080875	0.381208	0.394561	0.128566	0.246467	0.597252	0.748113	0.681908	0.0581727	0.469904	0.111137	0.19662	0.036269	0.301642	0.343061	0.623083	0.435453	0.373182	0.528641	0.833514
3df4e4401e4311eb9f3404d9f536dd67	731	6253	2918160	1	no	0.115597	0.0602936	0.0602936	0.0748094	0.0938365	0.0479884	0.487498	0.160312	0.20676	0.16852	0.109221	0.0918472	0.0821461	0.232949	0.399717	0.513807	0.5324	0.488562	0.540664	0.0890408	0.0890541	0.204689	0.110048	0.159531	0.058374	0.284912	0.445678	0.120959	0.125831	0.510329	0.69048	0.609264	0.123059	0.477123	0.143936	0.0981811	0.0623278	0.11701	0.250993	0.512762	0.227218	0.351761	0.568301	0.741248
a3e9ce0a1e4311eb9f3404d9f536dd67	730	6252	2956461	1	no	0.106812	0.00873424	0.00873424	0.0266724	0.0265107	0.00445893	0.567371	0.237614	0.280307	0.243755	0.146716	0.130553	0.105169	0.313652	0.464518	0.373623	0.377863	0.564952	0.608116	0.126486	0.0515232	0.435718	0.147738	0.0697707	0.056151	0.333308	0.348748	0.151084	0.262482	0.690414	0.823991	0.763198	0.043099	0.403222	0.154777	0.205967	0.0223864	0.212476	0.279934	0.178039	0.182716	0.452265	0.598905	0.610294
08963faa1e4411eb9f3404d9f536dd67	729	6251	2926323	1	no	0.130383	0.0830064	0.0830064	0.109426	0.157392	0.0791467	0.641765	0.253183	0.409805	0.278088	0.365338	0.431865	0.244876	0.381969	0.548559	0.366215	0.374278	0.649516	0.714693	0.414593	0.152264	0.376566	0.36791	0.0853127	0.0459093	0.321784	0.312051	0.393607	0.0572521	0.661777	0.79816	0.741446	0.105066	0.152228	0.83936	0.0159805	0.0714321	0.000482457	0.26462	0.295969	0	0.331184	0.468149	0.836078
c3f5e8681e4411eb9f3404d9f536dd67	718	6250	2971264	0	yes	0.378476	0.0676369	0.0676369	0.147481	0.145121	0.0428782	0.437434	0.155339	0.17835	0.158111	0.0851371	0.0763762	0.0383509	0.124649	0.249191	0.671105	0.702132	0.403126	0.505492	0.0711071	0.192014	0.100174	0.0858095	0.260222	0.0910182	0.157904	0.489119	0.0965017	0.122598	0.322876	0.547439	0.430755	0.204907	0.501379	0.130475	0.114987	0.0916838	0.155488	0.132203	0.343829	0.154675	0.333516	0.58307	0.597422
bc0f6a921e4511eb9f3404d9f536dd67	719	6249	2913497	0	yes	0.889399	0.317689	0.317689	0.489136	0.590868	0.322077	0.574705	0.251871	0.283906	0.259191	0.143456	0.145878	0.0806612	0.253405	0.417224	0.462282	0.473915	0.577946	0.636284	0.138428	0.671199	0.266415	0.144489	0.134962	0.0455155	0.238582	0.332983	0.150758	0.0878361	0.538051	0.717469	0.632122	0.558553	0.328438	0.190702	0.0528992	0.280683	0.0643946	0.179783	0.347554	0.165523	0.467288	0.590361	0.756602
7721e6721e4911eb9f3404d9f536dd67	722	6246	2961880	0	yes	0.135598	0.053281	0.053281	0.0778923	0.116597	0.0497994	0.489507	0.187331	0.189395	0.188661	0.0782303	0.0794874	0.0655339	0.246915	0.381004	0.421392	0.426007	0.524534	0.562076	0.0762895	0.122163	0.416823	0.0790007	0.0789771	0.0789725	0.274524	0.430654	0.0762127	0.244619	0.655879	0.802229	0.737557	0.120731	0.597181	0.0670455	0.156623	0.0373921	0.205705	0.220997	0.50063	0.403267	0.575037	0.622954	0.753987
20489cfe1e4b11eb9f3404d9f536dd67	724	6244	2473983	0	yes	0.781711	0.173634	0.173634	0.343906	0.283322	0.0877928	0.477631	0.159452	0.191521	0.164819	0.093446	0.0938652	0.0371803	0.121369	0.248718	0.682474	0.713769	0.436052	0.552903	0.0870338	0.448201	0.0793014	0.0941202	0.286387	0.0939227	0.133829	0.432816	0.106845	0.0956634	0.287837	0.512967	0.394434	0.462087	0.538946	0.0927257	0.063542	0.181895	0.0884509	0.107862	0.427277	0.204258	0.387029	0.58432	0.634349
5d1d60781e4c11eb9f3404d9f536dd67	725	6243	2303114	0	yes	0.907095	0.670075	0.670075	1	1	0.552503	0.324627	0.0659177	0.0940076	0.0701298	0.0472259	0.0424563	0.0234074	0.0684587	0.167209	0.794935	0.833104	0.306884	0.417409	0.0387409	1	0.0182088	0.0476086	0.390238	0.0906348	0.0912796	0.656697	0.061552	0.0612852	0.128245	0.39131	0.226851	1	0.569141	0.100064	0.0385448	0.404522	0.0495436	0.0765562	0.769539	0.194439	0.21869	0.54646	0.67622
ce14e1781e4e11eb9f3404d9f536dd67	726	6242	2908778	0	yes	0.130085	0.094504	0.094504	0.114231	0.132121	0.0890911	0.291114	0.0490872	0.0698275	0.0490272	0.0385765	0.0336484	0.045765	0.130771	0.262656	0.693175	0.726481	0.333025	0.384207	0.0325868	0.111362	0.0730832	0.0388694	0.291922	0.13442	0.143356	0.736002	0.0499789	0.143106	0.261141	0.505263	0.362174	0.141646	0.627161	0.0866542	0.116324	0.0483814	0.171238	0.132837	0.74808	0.344559	0.193671	0.56103	0.665243
bfe959321e5611eb9f3404d9f536dd67	728	6240	2895646	0	yes	0.353299	0.34667	0.34667	0.458642	0.41762	0.201119	0.655559	0.29935	0.45641	0.33539	0.330527	0.366833	0.0717198	0.199743	0.371729	0.585132	0.608848	0.569776	0.709897	0.340146	0.516484	0.113137	0.332815	0.240021	0.0340539	0.203177	0.262798	0.372211	0.0398404	0.392907	0.583245	0.499032	0.459865	0.214575	0.350064	0.0280083	0.300289	0.034128	0.165421	0.381776	0.0909396	0.290514	0.327686	0.842596
689ec22c1e7c11eb9f3404d9f536dd67	599	6150	2211386	0	yes	0.0902881	0.07073	0.07073	0.0584521	0.0783297	0.0507559	0.841339	0.783572	0.740626	0.781132	0.485892	0.503091	0.283508	0.641169	0.740526	0.130824	0.127223	0.834661	0.86724	0.483178	0.120688	0.785776	0.489478	0.0264245	0.0528633	0.586347	0.0755568	0.466968	0.24263	0.910704	0.933918	0.919614	0.125148	0.19122	0.28143	0.0922529	0.066306	0.0745413	0.620815	0.103483	0.196026	0.703631	0.808308	0.845069
df32dda61e7c11eb9f3404d9f536dd67	572	6123	2066876	0	yes	0.164207	0.0253068	0.0253068	0.0469261	0.0557043	0.0147055	0.314071	0.0805869	0.111825	0.0887912	0.0496167	0.0371189	0.0285119	0.082008	0.196219	0.791312	0.827127	0.285868	0.385056	0.0342875	0.0592185	0.0098976	0.0499313	0.392182	0.263549	0.148929	0.63412	0.0621077	0.279997	0.175742	0.408458	0.277809	0.105577	0.757149	0.0380276	0.251531	0.0380086	0.349877	0.142715	0.485316	0.384655	0.190634	0.579555	0.503027
f0fd537c1e7c11eb9f3404d9f536dd67	601	6152	2959594	0	yes	0.195357	0.273846	0.273846	0.25936	0.392733	0.269299	0.773888	0.457682	0.546365	0.479124	0.373613	0.380053	0.220184	0.516967	0.669062	0.210004	0.206492	0.77769	0.805854	0.364994	0.405269	0.687486	0.375724	0.0340634	0.0054796	0.537242	0.158461	0.379814	0.0236344	0.855462	0.915715	0.892272	0.381798	0.147057	0.431665	0.0153335	0.221671	0.0259552	0.516657	0.307047	0.0535684	0.536357	0.627141	0.979841
fb2333581e7c11eb9f3404d9f536dd67	600	6151	2199714	0	yes	0.117685	0.183487	0.183487	0.132166	0.17152	0.171635	0.908052	0.761126	0.840441	0.789439	0.711106	0.726822	0.370768	0.702271	0.809953	0.0912511	0.0821508	0.893629	0.92296	0.695691	0.245189	0.918065	0.712669	0.0370653	0.00571085	0.853229	0.0470549	0.696228	0.0322864	0.955288	0.955795	0.970038	0.251562	0.0413091	0.705779	0.0108976	0.233621	0.0145088	0.870043	0.133398	0	0.681988	0.995479	0.960719
49d8ace61e8011eb9f3404d9f536dd67	464	6182	2302159	1	no	0.0335579	0.0098474	0.0098474	0.0134933	0.00709755	0.00108614	0.361956	0.0843403	0.162403	0.109103	0.0795781	0.0690908	0.0480955	0.122161	0.251389	0.786152	0.812921	0.306521	0.42228	0.0652664	0.0154889	0.0323405	0.0804371	0.432735	0.362727	0.0982527	0.569244	0.0999486	0.505907	0.181406	0.38218	0.210235	0.0104388	0.594035	0.0804084	0.500759	0.00258062	0.571002	0.113346	0.5118	0.505845	0.190281	0.54079	0.525677
49d14a321e8011eb9f3404d9f536dd67	461	6179	2398216	1	no	0.103068	0.0196948	0.0196948	0.0323122	0.0341593	0.00697843	0.379318	0.162134	0.220071	0.18816	0.10331	0.0832783	0.0620825	0.174833	0.339035	0.655569	0.679331	0.350049	0.429625	0.0794675	0.0421217	0.0842296	0.104	0.311094	0.166453	0.230748	0.530977	0.116965	0.251814	0.363734	0.527198	0.457815	0.0776394	0.603236	0.0757142	0.203591	0.0291028	0.278007	0.227604	0.288212	0.235488	0.201733	0.555907	0.543396
49da55281e8011eb9f3404d9f536dd67	463	6181	2315530	1	no	0.0779321	0.0529845	0.0529845	0.0675893	0.0829166	0.0395618	0.486357	0.158322	0.206198	0.165306	0.114163	0.0973886	0.0930946	0.261638	0.427279	0.474067	0.489353	0.497912	0.537921	0.0950581	0.0770767	0.254354	0.115124	0.133896	0.0438726	0.281055	0.463941	0.123494	0.140121	0.557208	0.724247	0.646047	0.104996	0.548832	0.151245	0.0877825	0.0409801	0.0776112	0.254398	0.415306	0.127338	0.380547	0.571246	0.759274
49cb1c021e8011eb9f3404d9f536dd67	460	6178	2268486	1	no	0.168166	0.0356284	0.0356284	0.0631923	0.0652284	0.0174684	0.420062	0.14075	0.15828	0.14403	0.0715332	0.0620661	0.0391773	0.131819	0.257424	0.654026	0.685495	0.3989	0.487768	0.058064	0.0934633	0.117001	0.0721521	0.238688	0.10732	0.151937	0.511677	0.0795733	0.150706	0.356217	0.569098	0.46362	0.105819	0.671221	0.0732175	0.134006	0.0348097	0.175386	0.127888	0.354651	0.186079	0.37055	0.588906	0.616249
6cc4a3041e8011eb9f3404d9f536dd67	470	6188	2636554	1	no	0.0839447	0.0146391	0.0146391	0.0298688	0.0263289	0.00573498	0.363321	0.0814834	0.117124	0.0877489	0.0569011	0.0491644	0.0657737	0.214717	0.354477	0.533514	0.54536	0.402125	0.43308	0.0485218	0.0365776	0.245397	0.0574153	0.178899	0.14898	0.15405	0.645207	0.0620325	0.325303	0.467745	0.656694	0.492712	0.0283757	0.72475	0.0806285	0.290772	0.00434688	0.240638	0.138442	0.439216	0.344497	0.300609	0.587661	0.574196
6f961ec81e8011eb9f3404d9f536dd67	471	6189	2086753	1	no	0.00653908	0.0443331	0.0443331	0.0285706	0.0306829	0.0334956	0.243488	0.202941	0.219362	0.203637	0.102901	0.0808426	0.0759428	0.185351	0.369378	0.732946	0.74002	0.244682	0.28778	0.0784241	0.0228108	0.104783	0.0995109	0.503968	0.205349	0.194513	0.592959	0.111435	0.215601	0.339155	0.381639	0.4132	0.0260964	0.506888	0.124931	0.208788	0.0105906	0.328245	0.195064	0.854503	0.477198	0.169068	0.325909	0.483484
63a26e141e8011eb9f3404d9f536dd67	465	6183	2216094	1	no	0.507608	0.127345	0.127345	0.241492	0.270778	0.0933362	0.551803	0.217959	0.258252	0.230253	0.130129	0.12459	0.0622458	0.197889	0.348058	0.544391	0.565611	0.520441	0.611721	0.11734	0.335545	0.20008	0.131005	0.168415	0.0397946	0.207188	0.352283	0.139827	0.0612787	0.460026	0.662556	0.562349	0.319881	0.400331	0.150307	0.0432634	0.15415	0.0537833	0.168302	0.35967	0.127046	0.443923	0.592582	0.695503
82e355cc1e8011eb9f3404d9f536dd67	476	6194	2566708	1	no	0.141503	0.0109064	0.0109064	0.0450271	0.0383939	0.00396327	0.482532	0.278773	0.246882	0.276697	0.0946474	0.0992742	0.0226841	0.0865646	0.175624	0.73339	0.764635	0.406625	0.552658	0.0907474	0.0686653	0.0973603	0.0955219	0.300922	0.213979	0.0763411	0.381827	0.0957318	0.265371	0.247589	0.49403	0.31745	0.0377799	0.598104	0.0816038	0.256261	0.00766821	0.318869	0.0603201	0.31974	0.3236	0.470601	0.599324	0.514902
6c55d2a81e8011eb9f3404d9f536dd67	469	6187	2126780	1	no	0.0357768	0.155518	0.155518	0.143432	0.196748	0.178122	0.50447	0.225722	0.308337	0.248084	0.173019	0.181593	0.0755398	0.228639	0.405461	0.531165	0.545275	0.495763	0.560369	0.170718	0.133446	0.200696	0.173004	0.209743	0.108656	0.243588	0.411937	0.176264	0.231349	0.487361	0.649692	0.587491	0.176539	0.561031	0.0957396	0.152366	0.0649372	0.170929	0.209007	0.637329	0.430974	0.267248	0.270217	0.86018
7e4140881e8011eb9f3404d9f536dd67	474	6192	2484832	1	no	0.0151747	0.0882012	0.0882012	0.0429517	0.0616156	0.0997077	0.0614644	0.188425	0.212672	0.204918	0.0877121	0.0670999	0.052978	0.0982935	0.241356	0.957588	0.959777	0.0578334	0.0708391	0.0638606	0.090103	0.440491	0.0821382	0.891173	0.436027	0.266585	0.516919	0.0910535	0.259856	0.445305	0.0939489	0.523061	0.103109	0.639449	0.0562299	0.152706	0.0484853	0.232448	0.262099	0.908877	0.589902	0.151841	0.299943	0.141164
696984401e8011eb9f3404d9f536dd67	467	6185	2206441	1	no	0.334007	0.130129	0.130129	0.256011	0.286169	0.108218	0.36367	0.12051	0.113603	0.11871	0.0427923	0.0445156	0.0211284	0.085833	0.172123	0.711679	0.746538	0.355148	0.458489	0.0404327	0.30897	0.128382	0.0431555	0.255507	0.102068	0.0910097	0.597674	0.0432249	0.112513	0.291338	0.539577	0.39491	0.246988	0.761841	0.0611524	0.0856159	0.0566457	0.110353	0.0662776	0.582085	0.251536	0.399266	0.584311	0.668857
7ac5d9001e8011eb9f3404d9f536dd67	473	6191	2621602	1	no	0.410186	0.258966	0.258966	0.357331	0.43334	0.22899	0.709979	0.347021	0.516352	0.389235	0.397344	0.459443	0.129513	0.305058	0.482792	0.427317	0.437905	0.666975	0.768706	0.429971	0.489274	0.276834	0.400203	0.127906	0.00400839	0.285011	0.230476	0.427423	0.00159787	0.575257	0.736312	0.665797	0.374173	0.141055	0.557376	0.00339768	0.244372	6.51683e-06	0.232513	0.259452	0	0.344558	0.433618	0.849977
aa3257ae1e8011eb9f3404d9f536dd67	481	6199	2743529	1	no	0.0133271	0.010787	0.010787	0.0120548	0.0074108	0.00364389	0.311781	0.129764	0.125492	0.127157	0.0500477	0.0364684	0.0511913	0.142881	0.286474	0.69268	0.716105	0.301218	0.367274	0.0356364	0.0129455	0.100921	0.0506918	0.297526	0.248564	0.151987	0.634182	0.0548381	0.431549	0.333933	0.525249	0.403746	0.0149697	0.825708	0.0417531	0.413383	0.00411678	0.537658	0.158805	0.67852	0.530294	0.232812	0.550574	0.594367
722e3b481e8011eb9f3404d9f536dd67	472	6190	2088124	1	no	0.642697	0.269021	0.269021	0.420094	0.446276	0.215675	0.675032	0.330551	0.393754	0.336401	0.26806	0.305466	0.0967913	0.223028	0.392225	0.549009	0.570334	0.620753	0.741388	0.28606	0.594466	0.166506	0.270043	0.1987	0.0070562	0.190559	0.241496	0.299241	0.000687902	0.423006	0.627331	0.528073	0.372726	0.136372	0.66683	0.00338194	0.27046	0	0.14381	0.332922	0	0.504444	0.597834	0.773704
95e8b4a01e8011eb9f3404d9f536dd67	477	6195	2230735	1	no	0.0968192	0.046135	0.046135	0.0692964	0.0963414	0.0401527	0.486375	0.205545	0.203816	0.203596	0.0881154	0.0817339	0.0771634	0.264328	0.415111	0.424754	0.432053	0.512635	0.548081	0.0793456	0.0900817	0.329322	0.0886408	0.103157	0.0645369	0.317437	0.426094	0.0880661	0.179496	0.627871	0.773235	0.711068	0.126834	0.664833	0.0683968	0.134258	0.0479619	0.2118	0.2634	0.309944	0.190124	0.514539	0.60605	0.749711
adbaaa661e8011eb9f3404d9f536dd67	482	6200	2672084	1	no	0.163089	0.021085	0.021085	0.045997	0.0446342	0.00769151	0.371105	0.129623	0.144329	0.130048	0.0637655	0.0538188	0.0339162	0.120992	0.247593	0.676029	0.70387	0.349232	0.441567	0.0500549	0.0668891	0.108486	0.0644169	0.265215	0.190419	0.13018	0.587036	0.0693335	0.340189	0.338005	0.547027	0.440422	0.0678169	0.68496	0.0609612	0.373186	0.0166529	0.358078	0.113231	0.465974	0.380259	0.246756	0.577725	0.551241
9cd74d301e8011eb9f3404d9f536dd67	478	6196	2163944	1	no	0.028946	0.157584	0.157584	0.0824703	0.107181	0.15601	0	0.138746	0.24191	0.177194	0.126699	0.0919155	0.0884444	0.135467	0.253663	1	1	0	0	0.0896437	0.172957	0.601797	0.120422	1	0.135402	0.237588	0.511021	0.165797	0.0518748	0.399665	0	0.467151	0.142533	0.459085	0.1624	0.0370537	0.0594271	0.064602	0.270026	0.879082	0.147103	0.0292099	0.146066	0
818a3b501e8011eb9f3404d9f536dd67	475	6193	2017138	1	no	0.155077	0.34087	0.34087	0.323708	0.450354	0.316617	0.587677	0.31169	0.353921	0.324204	0.191913	0.174993	0.103826	0.287301	0.472611	0.450112	0.462971	0.561532	0.628369	0.167096	0.343471	0.245257	0.193213	0.147477	0.0376598	0.354883	0.308816	0.200574	0.079451	0.582341	0.724251	0.675749	0.477309	0.35606	0.185778	0.058253	0.288649	0.0966047	0.303965	0.552197	0.211271	0.366184	0.449669	0.909475
cda66a861e8011eb9f3404d9f536dd67	490	6208	2539235	1	no	0.0703214	0.00372832	0.00372832	0.0171656	0.00627196	0	0.23375	0.0698386	0.0600123	0.0663417	0.0208532	0.0160491	0.0181639	0.0642678	0.132202	0.789505	0.82621	0.225269	0.317944	0.0140913	0.0262399	0.101921	0.0210945	0.336344	0.61221	0.0672234	0.779964	0.0235871	1	0.186764	0.444087	0.23219	0.0136501	1	0	0.834013	0.00177391	0.67797	0.0558771	0.436898	0.528639	0.255341	0.594794	0.410159
c08cb49a1e8011eb9f3404d9f536dd67	485	6203	2491128	1	no	0.0857981	0.0552582	0.0552582	0.0798574	0.1031	0.0450058	0.480348	0.196766	0.23628	0.207818	0.114608	0.100438	0.0661982	0.211657	0.372645	0.538291	0.556244	0.470552	0.536347	0.0955458	0.0899524	0.194333	0.115361	0.182434	0.125052	0.233656	0.436412	0.123695	0.292702	0.483008	0.663446	0.578303	0.107741	0.486422	0.0986169	0.230567	0.0408366	0.231839	0.208749	0.438781	0.340398	0.316261	0.539646	0.74626
c44341941e8011eb9f3404d9f536dd67	486	6204	2485557	1	no	0.0279763	0.0559803	0.0559803	0.0706742	0.0790023	0.044903	0.365214	0.0907067	0.130072	0.097682	0.0641344	0.0594974	0.0302974	0.104915	0.218559	0.708919	0.741184	0.354439	0.448183	0.0549485	0.0668663	0.0893221	0.0644918	0.28311	0.195427	0.111272	0.617219	0.0744785	0.27277	0.267255	0.514701	0.358955	0.0525914	0.529635	0.0954255	0.249177	0.0174663	0.2237	0.0986642	0.832753	0.559279	0.227131	0.494358	0.745566
d844b0381e8011eb9f3404d9f536dd67	493	6211	2638604	1	no	0.00860054	0.0436059	0.0436059	0.0242936	0.0387411	0.0328795	0.126808	0.175088	0.195894	0.18724	0.0837476	0.0642246	0.0504123	0.11724	0.277052	0.871884	0.873586	0.110765	0.145694	0.0610057	0.0394396	0.246242	0.0794115	0.701162	0.374148	0.176392	0.599065	0.0884437	0.296948	0.417864	0.239381	0.496847	0.0328461	0.539536	0.08235	0.242579	0.0101341	0.327865	0.178555	0.916974	0.622494	0.149493	0.325678	0.269023
d72184ec1e8011eb9f3404d9f536dd67	492	6210	2533559	1	no	0.33312	0.0278314	0.0278314	0.0947612	0.0758189	0.0119337	0.226542	0.0259713	0.0466652	0.0284517	0.0242669	0.0223471	0.00508376	0.0154441	0.0602023	0.88812	0.931275	0.209117	0.33037	0.0187412	0.126306	0	0.0244466	0.457726	0.581281	0.0364855	0.81816	0.0336181	0.619924	0.0286076	0.314647	0.105614	0.0851893	0.776816	0.0318349	0.865285	0.018916	0.937356	0.0287987	0.388234	0.375208	0.186682	0.588308	0.433297
e07f922c1e8011eb9f3404d9f536dd67	494	6212	2195547	1	no	0.0575876	0.0218006	0.0218006	0.0326252	0.0408097	0.0157672	0.549371	0.247987	0.271354	0.25533	0.12875	0.139506	0.0910861	0.29496	0.443474	0.396266	0.400065	0.5694	0.622298	0.133482	0.0547396	0.399263	0.129526	0.0920793	0.121433	0.234466	0.360744	0.128831	0.476637	0.645107	0.78205	0.717437	0.0360606	0.556596	0.0851552	0.325151	0.0117048	0.226898	0.175334	0.314755	0.337899	0.461311	0.584576	0.743885
f427508a1e8011eb9f3404d9f536dd67	499	6217	2489809	1	no	0.0815573	0.0463143	0.0463143	0.05671	0.0755986	0.0343349	0.589604	0.316038	0.331455	0.323733	0.162193	0.169441	0.0966455	0.299505	0.46474	0.407368	0.415018	0.599249	0.651338	0.161392	0.0846907	0.343018	0.163415	0.108284	0.0980961	0.272045	0.297692	0.162462	0.311097	0.624939	0.764836	0.707816	0.0732542	0.437743	0.118578	0.195621	0.0312453	0.166984	0.216642	0.380593	0.35983	0.448905	0.570654	0.794546
0400d7f61e8111eb9f3404d9f536dd67	501	6219	2638461	1	no	0.0751366	0.129934	0.129934	0.139627	0.171124	0.1175	0.461989	0.154138	0.207781	0.165027	0.105932	0.0890864	0.0897731	0.247528	0.415252	0.512524	0.529167	0.481506	0.519486	0.0871649	0.129224	0.19329	0.106737	0.175685	0.081375	0.227131	0.478972	0.118927	0.157947	0.457732	0.663332	0.544036	0.138663	0.401706	0.141567	0.123985	0.0592019	0.170162	0.20077	0.645317	0.357496	0.280094	0.513864	0.818585
0b6a36861e8111eb9f3404d9f536dd67	502	6220	2205314	1	no	0.0125377	0.0177924	0.0177924	0.0232084	0.0287791	0.012083	0.375352	0.110329	0.151975	0.120598	0.074453	0.0654452	0.0420287	0.130433	0.271792	0.695944	0.722964	0.346794	0.443816	0.0614052	0.0227147	0.0808905	0.0750599	0.296685	0.155243	0.178177	0.579969	0.085295	0.224522	0.320766	0.527444	0.419972	0.0266163	0.563487	0.0964381	0.236666	0.0105683	0.372881	0.173103	0.613353	0.353408	0.226158	0.503494	0.683327
0ce4b5ae1e8111eb9f3404d9f536dd67	504	6222	2207405	1	no	0.0276172	0.124019	0.124019	0.0896263	0.107041	0.113822	0.128739	0.198489	0.27536	0.225821	0.145371	0.128619	0.0651864	0.105085	0.249356	0.960631	0.966195	0.117899	0.158926	0.121285	0.165631	0.445714	0.139364	0.894859	0.216922	0.166309	0.44506	0.177085	0.124021	0.34123	0.0657893	0.428424	0.0918423	0.335852	0.189681	0.0947287	0.046962	0.129805	0.170677	0.813554	0.307524	0.104136	0.118466	0.197134
023daf801e9411eb9f3404d9f536dd67	791	6263	3015228	1	no	0.0189476	0.0108079	0.0108079	0.0350346	0.0413697	0.0101835	0.176572	0.0288661	0	0.017038	0	0.00237228	0	0	0	0.906916	0.952486	0.182638	0.297403	0	0.0347149	0.064283	0	0.42141	1	0	0.936702	0	0.851486	0	0.331371	0	0.000596249	0.904374	0.00772364	1	0	1	0	1	1	0.395744	0.59582	0.578769
4a4b1d301e9411eb9f3404d9f536dd67	792	6264	2907866	1	no	0.0216389	0.0137025	0.0137025	0.0135007	0.0192146	0.0134638	0.396714	0.161479	0.209815	0.179141	0.100622	0.0759093	0.102265	0.277832	0.467954	0.498953	0.515651	0.410807	0.432951	0.0761608	0.0146646	0.209806	0.101496	0.183285	0.0934047	0.405922	0.542569	0.110793	0.219494	0.555951	0.69199	0.649301	0.0311799	0.564218	0.0955589	0.182566	0.0193498	0.325537	0.393582	0.526576	0.343552	0.193006	0.524616	0.635753
97e536a21e9411eb9f3404d9f536dd67	793	6265	3014005	1	no	0.165674	0.147217	0.147217	0.131956	0.128018	0.103812	0.458843	0.149864	0.191816	0.160195	0.0939434	0.0783346	0.0744416	0.193554	0.355908	0.600448	0.627361	0.459718	0.518939	0.075997	0.150454	0.110698	0.0946535	0.233348	0.0973772	0.234862	0.467703	0.107896	0.138685	0.391838	0.58966	0.497239	0.203601	0.409657	0.138459	0.0994075	0.11622	0.131176	0.20703	0.568724	0.296051	0.327326	0.560255	0.75333
c3bf5a781e9411eb9f3404d9f536dd67	794	6266	2895470	1	no	0.0744475	0.018973	0.018973	0.0305366	0.0400349	0.0157659	0.546204	0.238359	0.273397	0.251449	0.138592	0.118883	0.111186	0.294323	0.478771	0.468332	0.482168	0.539017	0.584618	0.116307	0.0405041	0.25089	0.139444	0.157674	0.0457028	0.318187	0.343734	0.145566	0.0984912	0.55771	0.711936	0.642146	0.0533496	0.427462	0.148423	0.0892834	0.0247293	0.157554	0.304177	0.2529	0.112523	0.453844	0.594539	0.682913
eb012ad01e9411eb9f3404d9f536dd67	795	6267	3018943	1	no	0.0284031	0.03827	0.03827	0.0462865	0.0354458	0.0107983	0.393782	0.125947	0.206739	0.142998	0.119197	0.0952529	0.0786211	0.18598	0.335939	0.669139	0.697806	0.361282	0.44888	0.0918596	0.0435422	0.102013	0.120055	0.307464	0.14617	0.136248	0.552325	0.145268	0.284522	0.307616	0.508035	0.344351	0.0359846	0.402967	0.161383	0.309742	0.0102304	0.301225	0.144967	0.450615	0.252624	0.15692	0.480007	0.675572
9883aab81e9811eb9f3404d9f536dd67	576	6127	2950134	0	yes	0.0782298	0.0252548	0.0252548	0.0484896	0.0511598	0.0136733	0.545649	0.22349	0.240106	0.231656	0.107422	0.114232	0.0692292	0.239391	0.371522	0.472324	0.479201	0.550634	0.613244	0.108447	0.0713263	0.413575	0.108348	0.101569	0.204642	0.182534	0.360969	0.105189	0.543376	0.60274	0.764116	0.644218	0.0462369	0.491153	0.0871576	0.304711	0.00658502	0.141118	0.179264	0.29995	0.394565	0.624137	0.637659	0.708386
348f6ed8225911eb9f3404d9f536dd67	574	6125	2950869	0	yes	0.403937	0.123079	0.123079	0.198773	0.189855	0.059934	0.5028	0.19482	0.244374	0.207249	0.12473	0.115392	0.0567042	0.16954	0.320846	0.619274	0.644132	0.467689	0.562757	0.108435	0.251599	0.116349	0.125717	0.250703	0.0344169	0.176218	0.409161	0.141095	0.031702	0.375994	0.57138	0.471703	0.250395	0.382246	0.180862	0.0264135	0.112908	0.0444771	0.148813	0.422692	0.076047	0.320228	0.557593	0.686855
5023c338225911eb9f3404d9f536dd67	577	6128	2665070	0	yes	0.130426	0.0781968	0.0781968	0.0706889	0.107121	0.0865926	0.914665	0.745656	0.768397	0.750284	0.567012	0.567624	0.441719	0.818903	0.876346	0.0284249	0.0279804	0.936596	0.918169	0.555886	0.162809	0.985282	0.570755	0.00123852	0.00522002	0.868824	0.0487151	0.565309	0.0511934	0.99691	0.997691	0.999534	0.175396	0.0875155	0.462476	0.0278029	0.148058	0.0499081	0.898169	0.0685785	0.0560979	0.765467	0.815219	0.869583
713f7904225911eb9f3404d9f536dd67	586	6137	2470494	0	yes	0.129536	0.033455	0.033455	0.0413676	0.0490855	0.0181062	0.804514	0.511861	0.558791	0.529798	0.351877	0.336107	0.274763	0.652495	0.736542	0.0694336	0.0566878	0.828341	0.814394	0.329402	0.128139	1	0.35429	0	0.0199488	0.732765	0.117149	0.354892	0.186299	0.992174	0.991895	0.994128	0.122775	0.146949	0.33154	0.0902846	0.0826377	0.110075	0.743527	0.0320962	0.119536	0.718259	0.661167	0.751127
f37bce90225911eb9f3404d9f536dd67	593	6144	2666075	0	yes	0.388661	0.115247	0.115247	0.154944	0.227286	0.116996	0.794716	0.48872	0.560265	0.504822	0.394831	0.389276	0.285561	0.567183	0.714547	0.194488	0.192556	0.807689	0.818828	0.379053	0.305871	0.670816	0.397312	0.029796	0.00321809	0.588649	0.146667	0.407046	0.0148011	0.861872	0.922714	0.898479	0.3111	0.112924	0.567316	0.0119618	0.204036	0.0237855	0.589657	0.122497	0.0183605	0.608279	0.639548	0.802127
519509da226211eb9f3404d9f536dd67	457	6175	2397694	1	no	0.472483	0.178498	0.178498	0.310384	0.366538	0.139131	0.637708	0.355921	0.382866	0.365987	0.201672	0.203681	0.078407	0.243701	0.410096	0.487324	0.502188	0.597115	0.68603	0.191206	0.440897	0.238613	0.203094	0.159415	0.0535552	0.221412	0.253419	0.209539	0.102155	0.514904	0.690512	0.612969	0.380418	0.331395	0.183035	0.0654152	0.153302	0.0716217	0.178657	0.180076	0.112399	0.502326	0.593076	0.764296
a3e249d6227711eb9f3404d9f536dd67	495	6213	2576298	1	no	0.0563503	0.0456788	0.0456788	0.0420168	0.0455411	0.0302455	0.598286	0.311526	0.34818	0.323848	0.181162	0.157955	0.149608	0.39762	0.566707	0.321802	0.32395	0.618204	0.626449	0.155409	0.0566913	0.391904	0.182255	0.0813773	0.0672456	0.409155	0.303123	0.185358	0.290521	0.715329	0.817476	0.777772	0.0692982	0.371599	0.148456	0.206024	0.0378422	0.294057	0.373739	0.35977	0.339648	0.409587	0.549835	0.8082
b987f858227711eb9f3404d9f536dd67	496	6214	2545343	1	no	0.0148849	0.0665304	0.0665304	0.0412518	0.0358609	0.0241086	0.697169	0.555973	0.705134	0.621273	0.532991	0.508864	0.233456	0.482608	0.651251	0.38816	0.398922	0.614618	0.708999	0.484176	0.0471904	0.324443	0.535762	0.207501	0.0373813	0.300729	0.20765	0.5698	0.102505	0.575844	0.678749	0.599648	0.031084	0.0881431	0.554114	0.102291	0.0171234	0.171106	0.331737	0.263753	0.146995	0.315359	0	0.848816
d03b0662227711eb9f3404d9f536dd67	497	6215	2457692	1	no	0.0407811	0.0676316	0.0676316	0.0724243	0.0664094	0.0271271	0.715977	0.558412	0.621724	0.591706	0.410562	0.401451	0.127229	0.315822	0.507594	0.492083	0.508066	0.61795	0.739796	0.376631	0.0775337	0.208312	0.413073	0.218459	0.0628703	0.295385	0.167381	0.431307	0.157546	0.506551	0.647049	0.586306	0.0818521	0.169284	0.315989	0.105871	0.0423627	0.125133	0.309504	0.315433	0.219624	0.393039	0.33027	0.871605
ba49b3c0870e11eb972a04d9f536dd67	456	6174	2764015	1	no	0.307102	0.154497	0.154497	0.215226	0.27722	0.130602	0.898401	0.849202	0.822606	0.845403	0.589533	0.612208	0.241013	0.56092	0.705792	0.183627	0.181631	0.867311	0.914379	0.57953	0.414145	0.620452	0.593305	0.0405247	0.0259496	0.544953	0.0504242	0.582422	0.12872	0.834421	0.901835	0.878324	0.379411	0.0884931	0.41527	0.0644303	0.262844	0.0805048	0.519324	0.043802	0.128676	0.656906	0.719762	0.840864
ba482e56870e11eb972a04d9f536dd67	455	6173	2204974	1	no	0.245766	0.0772709	0.0772709	0.149025	0.17267	0.0514411	0.696764	0.403225	0.437139	0.414431	0.247268	0.264089	0.0896012	0.292448	0.440089	0.393402	0.397707	0.657668	0.746733	0.247525	0.260775	0.445245	0.24863	0.0846459	0.0913309	0.235305	0.204307	0.244174	0.304525	0.650921	0.79523	0.726267	0.15729	0.35035	0.164081	0.202084	0.0487193	0.192183	0.17296	0.191199	0.245608	0.551921	0.617026	0.773676
17a6a7c8ca7e11eb972a04d9f536dd67	837	6322	3075773	0	yes	0.014872	0.0258991	0.0258991	0.0339143	0.0532631	0.0606554	0.428577	0.138303	0.182432	0.146881	0.095813	0.0705417	0.0998705	0.266018	0.435728	0.462407	0.476483	0.463639	0.478547	0.0710364	0.0289086	0.296781	0.0967707	0.104393	0.0313989	0.40034	0.535125	0.106476	0.0927707	0.577477	0.774028	0.672961	0.0392705	0.394653	0.184087	0.0898458	0.031003	0.176686	0.372136	0.679104	0.20629	0.240453	0.523498	0.755922
fe4f3e7eca8311eb972a04d9f536dd67	839	6324	3052415	0	yes	0.039492	0.0753233	0.0753233	0.0811102	0.100429	0.100686	0.409866	0.123585	0.187187	0.14319	0.0937382	0.0693591	0.0888171	0.240943	0.4223	0.525255	0.547304	0.438201	0.46773	0.0690047	0.0638892	0.151225	0.0944778	0.174486	0.0722645	0.352728	0.558701	0.107289	0.138093	0.45903	0.667021	0.56625	0.126079	0.49134	0.106977	0.10928	0.0843728	0.197033	0.320807	0.665166	0.338049	0.206393	0.507895	0.781754
90ee3522ca8511eb972a04d9f536dd67	840	6325	3061607	0	yes	0.373779	0.247384	0.247384	0.371062	0.566357	0.466274	0.484977	0.160366	0.188681	0.16377	0.0938346	0.0876351	0.0895639	0.264559	0.432699	0.444083	0.455667	0.537208	0.55705	0.085817	0.376094	0.298033	0.0945801	0.108936	0.0190118	0.306921	0.456656	0.10062	0.0329212	0.550008	0.752617	0.649103	0.420472	0.383816	0.192	0.0210302	0.260606	0.0379411	0.252961	0.551429	0.092048	0.435181	0.59119	0.807455
30ddb918ca8611eb972a04d9f536dd67	841	6326	3069847	0	yes	0.0797606	0.0382196	0.0382196	0.0549343	0.0847158	0.0709725	0.385767	0.0984757	0.122802	0.100403	0.0587187	0.0417731	0.0817545	0.249806	0.421245	0.468528	0.483846	0.446825	0.444224	0.0431188	0.0545471	0.251698	0.0590089	0.115627	0.0683495	0.379773	0.604369	0.0634063	0.169442	0.556947	0.749258	0.65582	0.10666	0.638791	0.0760002	0.121942	0.0602055	0.210968	0.336422	0.580284	0.327933	0.327575	0.587915	0.700989
586ee78aca8711eb972a04d9f536dd67	842	6327	3028237	0	yes	0.277461	0.109419	0.109419	0.167998	0.271605	0.234663	0.542918	0.181242	0.235415	0.187063	0.132696	0.141168	0.125971	0.322832	0.510327	0.403055	0.414234	0.603192	0.616782	0.137998	0.189153	0.305963	0.133622	0.0970983	0.0289729	0.40248	0.396341	0.141143	0.0661387	0.601091	0.783053	0.694732	0.270872	0.358462	0.19987	0.0384933	0.180257	0.0649527	0.35577	0.40676	0.141951	0.455354	0.590983	0.77142
e1c03778ca8711eb972a04d9f536dd67	843	6328	3070683	0	yes	0.0545253	0.013221	0.013221	0.0234805	0.0329589	0.0371836	0.182364	0.00868673	0.00876325	0.00651808	0.0103844	0	0.048656	0.148945	0.280803	0.626958	0.656994	0.277411	0.264477	0.00199893	0.0222917	0.149888	0.0107596	0.189999	0.13528	0.25083	1	0.0133875	0.219439	0.363558	0.627009	0.473705	0.0437832	0.857523	0.0390071	0.189479	0.0224483	0.350642	0.234457	0.687736	0.412051	0.181764	0.597347	0.537668
09c13190ca8911eb972a04d9f536dd67	845	6330	3065600	0	yes	0.021287	0.0139648	0.0139648	0.0187038	0.0324735	0.0332736	0.352107	0.121751	0.131573	0.125982	0.0522253	0.0375079	0.105452	0.306461	0.483819	0.421983	0.431772	0.429671	0.406577	0.0412426	0.0166584	0.294799	0.052823	0.113114	0.130575	0.474791	0.620576	0.0539032	0.519943	0.61849	0.777471	0.704435	0.0498265	0.845318	0.0285381	0.415642	0.0231354	0.658989	0.457852	0.59631	0.548837	0.280675	0.570705	0.662482
6666e362ca8a11eb972a04d9f536dd67	846	6331	3051914	0	yes	0.137418	0.119394	0.119394	0.137364	0.208843	0.218327	0.479034	0.172952	0.265731	0.195232	0.156227	0.130662	0.167244	0.36	0.564771	0.424717	0.441686	0.525556	0.529945	0.13191	0.119603	0.232778	0.157279	0.132015	0.0180542	0.512239	0.479721	0.175184	0.0325951	0.574208	0.748546	0.671271	0.25475	0.351043	0.227142	0.0230849	0.19483	0.045473	0.481348	0.47213	0.0755412	0.188439	0.497255	0.78278
3382e6faca8d11eb972a04d9f536dd67	848	6333	3064954	0	yes	0.728504	0.210936	0.210936	0.392349	0.57072	0.41854	0.548258	0.178612	0.285267	0.203065	0.172857	0.193274	0.094666	0.27218	0.451029	0.44697	0.460619	0.580527	0.62513	0.183063	0.462184	0.262239	0.174112	0.121747	0.0193323	0.299621	0.407006	0.188116	0.031075	0.527704	0.734765	0.63049	0.472162	0.280034	0.245407	0.0182488	0.322446	0.0312436	0.247082	0.319022	0.0666667	0.315411	0.545558	0.730427
3651e6f0ca8e11eb972a04d9f536dd67	849	6334	2996713	0	yes	0.240225	0.07688	0.07688	0.119849	0.186858	0.154267	0.413266	0.119297	0.126424	0.119393	0.0530633	0.055399	0.0714493	0.245967	0.404522	0.443805	0.454094	0.500889	0.496692	0.054722	0.151476	0.321616	0.0535313	0.105499	0.0485796	0.267089	0.562296	0.0534425	0.0922744	0.552034	0.75406	0.652594	0.143093	0.482702	0.111173	0.0552741	0.0780601	0.0962851	0.201293	0.482437	0.204233	1	0.703745	0.670512
fbbbce9aca9011eb972a04d9f536dd67	852	6337	2991334	0	yes	0.532131	0.135817	0.135817	0.242928	0.401461	0.296417	0.455346	0.148471	0.173033	0.152373	0.0798005	0.0694617	0.117036	0.336682	0.511325	0.354655	0.358476	0.54434	0.517305	0.0715188	0.279902	0.368619	0.0803174	0.0772996	0.0160432	0.421623	0.495378	0.0833452	0.0390778	0.652595	0.815634	0.738513	0.443287	0.514365	0.111023	0.0241654	0.250475	0.0441526	0.358653	0.382638	0.0828892	0.405246	0.595988	0.70117
7cb7c98aca9211eb972a04d9f536dd67	853	6338	3058772	0	yes	0.146734	0.170361	0.170361	0.207687	0.24884	0.267991	0.193018	0	0.0252493	0	0.0248498	0.0139972	0.0349422	0.0825487	0.189487	0.792426	0.835188	0.239917	0.292232	0.01365	0.174727	0.0290995	0.0251741	0.36319	0.10416	0.160273	0.952258	0.0389367	0.0769805	0.0996146	0.411052	0.196748	0.291938	0.597849	0.0986148	0.0514954	0.153938	0.0888463	0.161188	0.907142	0.254241	0.0380103	0.555268	0.635147
574f5f3aca9411eb972a04d9f536dd67	854	6339	3052935	0	yes	1	0.103082	0.103082	0.283067	0.458224	0.22652	0.469587	0.148918	0.244305	0.165673	0.160057	0.161319	0.128732	0.2986	0.487806	0.455848	0.47351	0.514906	0.532599	0.156701	0.397986	0.228881	0.161178	0.127099	0.0213471	0.389497	0.510699	0.181229	0.0379161	0.537161	0.735955	0.639163	0.655194	0.348571	0.287128	0.0244469	0.444636	0.0430343	0.357563	0.191618	0.0545491	0.17029	0.581887	0.513867
d2ec85b4ca9411eb972a04d9f536dd67	855	6340	3058545	0	yes	0.1022	0.0357098	0.0357098	0.0524793	0.0845007	0.0702291	0.493157	0.189158	0.2343	0.200073	0.118974	0.0978295	0.144308	0.356651	0.552851	0.379243	0.38854	0.546884	0.542199	0.0998544	0.0565189	0.314434	0.119686	0.0969735	0.0334479	0.49382	0.449041	0.126191	0.0994371	0.641183	0.797743	0.728185	0.114034	0.485621	0.139371	0.0709475	0.0705888	0.129023	0.457017	0.396492	0.177363	0.316753	0.571715	0.718763
e921730aca9711eb972b04d9f536dd67	858	6343	2982173	0	yes	0.0775586	0.0385519	0.0385519	0.0621471	0.0943262	0.0875863	0.399634	0.114399	0.125653	0.120668	0.0565826	0.0513622	0.0556303	0.174936	0.309046	0.561858	0.585688	0.434437	0.475545	0.0496659	0.0657883	0.2393	0.0571253	0.141113	0.0541838	0.25298	0.567455	0.0598837	0.0979934	0.458742	0.697195	0.566148	0.0666911	0.439538	0.160346	0.0899679	0.0448642	0.169868	0.214724	0.671115	0.235427	0.656862	0.662357	0.704746
e92172baca9711eb972a04d9f536dd67	858	6343	2982173	0	yes	0.389447	0.173912	0.173912	0.28795	0.480214	0.353724	0.54963	0.201294	0.247582	0.207971	0.132721	0.114681	0.130701	0.357693	0.539333	0.334249	0.336663	0.601258	0.599511	0.11413	0.317846	0.415377	0.133652	0.064846	0.0146609	0.456262	0.3878	0.139613	0.0440721	0.686205	0.839993	0.767739	0.446321	0.376576	0.202577	0.0246902	0.277658	0.0325216	0.399438	0.424637	0.0973326	0.456805	0.599195	0.810624
f5e56ca8ca9811eb972b04d9f536dd67	860	6345	2999115	0	yes	0.187516	0.042364	0.042364	0.0806186	0.153425	0.1108	0.548302	0.235864	0.271853	0.244957	0.137521	0.120803	0.147693	0.374687	0.5658	0.349901	0.356133	0.595062	0.598778	0.121197	0.0972753	0.380013	0.13837	0.077076	0.0294551	0.526491	0.367377	0.142254	0.0980762	0.688892	0.8321	0.767446	0.180675	0.406855	0.157779	0.0606762	0.109359	0.104694	0.503402	0.305278	0.162229	0.398243	0.590315	0.712734
88915c1aca9911eb972b04d9f536dd67	861	6346	2996714	0	yes	0.32475	0.0814687	0.0814687	0.142902	0.219797	0.154114	0.531547	0.217993	0.301616	0.231447	0.181492	0.193496	0.113883	0.279898	0.474112	0.480246	0.497926	0.562403	0.606783	0.184915	0.169821	0.210179	0.182997	0.150986	0.0197291	0.340859	0.419131	0.202327	0.0302746	0.513355	0.707619	0.617216	0.210793	0.250587	0.332287	0.0258174	0.15702	0.0499611	0.299775	0.318289	0.0558827	0.292203	0.546486	0.699167
26e032ecca9a11eb972b04d9f536dd67	862	6347	3079408	0	yes	0.232889	0.0510409	0.0510409	0.100211	0.160422	0.121917	0.396133	0.0634887	0.220626	0.0910782	0.169394	0.180832	0.100871	0.236611	0.410886	0.541576	0.567329	0.448438	0.483143	0.172194	0.105682	0.173265	0.170802	0.163222	0.0201084	0.306995	0.667954	0.203026	0.0289888	0.436235	0.673229	0.545662	0.126886	0.242149	0.42215	0.0293588	0.108212	0.0590605	0.279043	0.420238	0.0549035	0.00636313	0.489977	0.637175
b55707e4ca9a11eb972b04d9f536dd67	863	6348	2901202	1	no	0.0427394	0.00302948	0.00302948	0.0118092	0.0218364	0.0200776	0.254227	0.0503936	0.0375361	0.0444712	0.0160384	0.00667253	0.0545858	0.202352	0.339288	0.490446	0.505355	0.355461	0.326394	0.00862227	0.0156057	0.327183	0.0163322	0.0944686	0.0967058	0.322072	0.825568	0.0153828	0.290776	0.572207	0.77334	0.670326	0.0249981	0.903852	0.0380584	0.271126	0.0126005	0.510916	0.288948	0.564859	0.413572	0.359053	0.604694	0.540646
5a0440eaca9b11eb972b04d9f536dd67	864	6349	3070490	1	no	0.150132	0.0189384	0.0189384	0.0479401	0.0819446	0.0560742	0.369876	0.0964797	0.113012	0.0978026	0.0497274	0.0420272	0.0800263	0.254282	0.421414	0.451136	0.463792	0.456715	0.444141	0.0432035	0.0581751	0.291846	0.0500247	0.10164	0.103245	0.364852	0.618295	0.0526467	0.286269	0.571895	0.768075	0.669308	0.0972951	0.625239	0.0658577	0.20373	0.0552748	0.340942	0.31447	0.386476	0.346481	0.339142	0.597647	0.582512
3a2bd3a4ca9c11eb972b04d9f536dd67	866	6351	2902530	1	no	0	0	0	0	0	0.00792027	0.339771	0.056736	0.0912559	0.0650608	0.0441803	0.0254722	0.0798515	0.24675	0.402785	0.46998	0.48578	0.366387	0.372407	0.0280173	0	0.338519	0.0444543	0.0934811	0.128718	0.503431	0.673722	0.0475864	0.564725	0.645182	0.805645	0.730065	0	0.810118	0.0471879	0.504614	0.00486569	0.970257	0.509285	0.794763	0.681993	0.349106	0.581556	0.504657
46ffaffaca9d11eb972b04d9f536dd67	868	6353	3060293	1	no	0.0283861	0.0154948	0.0154948	0.0245628	0.0394413	0.0344715	0.36659	0.130749	0.152468	0.139063	0.0660514	0.0465097	0.0703781	0.215878	0.381841	0.528166	0.549506	0.393447	0.41727	0.0464838	0.0222418	0.197476	0.0665125	0.142758	0.0758911	0.397542	0.604929	0.0723955	0.181276	0.50939	0.714632	0.612803	0.0556915	0.701641	0.0621083	0.141531	0.0326543	0.256468	0.370938	0.599829	0.358274	0.238767	0.557803	0.659614
ad2cd6d6ca9d11eb972b04d9f536dd67	869	6354	3082762	1	no	0.0642202	0.00819743	0.00819743	0.018436	0.0341023	0.0346713	0.28329	0.0315035	0.0477874	0.0318974	0.0273906	0.020046	0.068934	0.205455	0.366867	0.542827	0.565997	0.376229	0.368352	0.0221084	0.0206456	0.198325	0.0276474	0.146696	0.0998306	0.307213	0.800111	0.0309469	0.203579	0.456429	0.694347	0.562866	0.0345114	0.660899	0.0726599	0.171108	0.0218556	0.316613	0.279526	0.511763	0.320893	0.363483	0.603775	0.535665
90ff9c54ca9e11eb972b04d9f536dd67	871	6356	3020501	1	no	0.0195064	0.0370724	0.0370724	0.0374581	0.0498085	0.0679869	0.391231	0.11143	0.153228	0.117843	0.0753461	0.067381	0.087213	0.254616	0.431842	0.477943	0.494996	0.460189	0.466589	0.0670543	0.0323811	0.2352	0.0760808	0.126638	0.0764961	0.378654	0.60339	0.0816575	0.189069	0.541988	0.736683	0.643181	0.0597705	0.60092	0.0922594	0.14434	0.0389021	0.259438	0.332241	0.7067	0.409902	0.228332	0.517367	0.762207
3609e0a6ca9f11eb972b04d9f536dd67	873	6358	2902858	1	no	0.0120196	0.00326817	0.00326817	0.00754662	0.0114519	0.01177	0.318396	0.0864963	0.102137	0.0865513	0.0430892	0.0285746	0.0605235	0.204115	0.358832	0.530199	0.550549	0.362654	0.377203	0.0292028	0.00757845	0.237998	0.0435687	0.131132	0.192934	0.333329	0.691168	0.0458504	0.619798	0.522794	0.727097	0.623864	0.0119997	0.795229	0.0305218	0.538126	0.00913384	0.852654	0.303497	0.641379	0.631066	0.246997	0.573401	0.590632
8262bbc0caa011eb972b04d9f536dd67	877	6362	2990657	1	no	0.0227436	0.0120569	0.0120569	0.015004	0.0200853	0.0277451	0.493268	0.230006	0.263336	0.241321	0.127756	0.110771	0.135134	0.358688	0.543786	0.35645	0.362466	0.538825	0.540949	0.110927	0.0161571	0.364945	0.128889	0.075777	0.0498452	0.543103	0.435127	0.13417	0.259308	0.688616	0.831353	0.766572	0.0274407	0.430031	0.142244	0.176268	0.0247882	0.214415	0.51007	0.435628	0.294189	0.310629	0.548768	0.689725
d148736acaa011eb972b04d9f536dd67	878	6363	3079865	1	no	0.050509	0.00258528	0.00258528	0.00894871	0.0181996	0.0186134	0.344853	0.0657633	0.107824	0.071222	0.059862	0.0355049	0.0935263	0.246456	0.41045	0.499618	0.521057	0.391684	0.401063	0.0383842	0.0121704	0.226025	0.0602018	0.126104	0.0731823	0.42081	0.684877	0.0686271	0.201201	0.52577	0.731092	0.626117	0.0256781	0.628369	0.092152	0.183765	0.0232104	0.359076	0.384323	0.375317	0.239935	0.202274	0.596816	0.485149
5ad4c8f4caa111eb972b04d9f536dd67	879	6364	3104546	1	no	0.0137387	0.0287396	0.0287396	0.0264301	0.0348794	0.0420351	0.502145	0.196462	0.235176	0.208309	0.116622	0.0923328	0.131685	0.347355	0.529486	0.365956	0.373078	0.537413	0.540496	0.0937345	0.0261124	0.358259	0.117354	0.0796325	0.0545385	0.463569	0.426949	0.12213	0.290138	0.663861	0.817559	0.747834	0.0391273	0.475893	0.136884	0.264333	0.030249	0.390212	0.408753	0.617222	0.383156	0.35136	0.535636	0.796969
d2080fe4caa111eb972b04d9f536dd67	880	6365	3101108	1	no	0.201802	0.0334909	0.0334909	0.0647255	0.0935302	0.0799723	0.255934	0.024831	0.0730314	0.0264215	0.0553493	0.0350051	0.0833688	0.206131	0.361462	0.559243	0.585075	0.340784	0.332952	0.0370551	0.0694097	0.178085	0.0558241	0.165075	0.0312247	0.298802	0.882471	0.0690412	0.0497938	0.415267	0.663056	0.525357	0.114189	0.537741	0.183061	0.0493878	0.0788577	0.100371	0.267705	0.509357	0.0974857	0	0.580274	0.536213
a697265acaa211eb972b04d9f536dd67	881	6366	2985835	1	no	0.501425	0.0807015	0.0807015	0.167214	0.284203	0.17644	0.447444	0.139972	0.181379	0.146507	0.0955644	0.0829555	0.138466	0.353088	0.542122	0.362972	0.369838	0.540762	0.511785	0.0857227	0.211078	0.344873	0.0963578	0.0824975	0.0233361	0.443489	0.522438	0.103395	0.0626566	0.64461	0.809555	0.732031	0.352059	0.443443	0.174596	0.0405819	0.20856	0.0720839	0.399077	0.306324	0.106494	0.296587	0.591057	0.62926
f06ea5e6caa211eb972b04d9f536dd67	882	6367	3080578	1	no	0.051279	0.00545015	0.00545015	0.0192136	0.0335064	0.0233972	0.263334	0.0312279	0.0388017	0.0312444	0.0201677	0.0187019	0.0427033	0.156689	0.285956	0.58461	0.610279	0.34092	0.362845	0.018627	0.0199563	0.214054	0.0205009	0.150301	0.185602	0.223301	0.821708	0.0218772	0.394404	0.427182	0.679161	0.535791	0.0253966	0.832056	0.0352125	0.365978	0.0115086	0.607475	0.200333	0.580696	0.497755	0.34692	0.598178	0.546785
bc404cd2caa411eb972b04d9f536dd67	883	6368	3070615	1	no	0.378673	0.0646092	0.0646092	0.13253	0.25265	0.1602	0.570267	0.221272	0.277645	0.230992	0.15699	0.149569	0.20851	0.483135	0.664137	0.234403	0.233136	0.665322	0.622646	0.152775	0.190874	0.525901	0.158123	0.0362941	0.0131116	0.639258	0.361196	0.164731	0.0589073	0.791529	0.903554	0.852457	0.32558	0.347498	0.221383	0.0330048	0.227215	0.0574337	0.596931	0.21587	0.0881368	0.41331	0.595285	0.688538
3e1166bacaa511eb972b04d9f536dd67	884	6369	3082581	1	no	0.220293	0.0448478	0.0448478	0.0890406	0.148756	0.106216	0.50089	0.125354	0.192869	0.135601	0.113847	0.117276	0.134789	0.348408	0.536842	0.370098	0.378555	0.582481	0.575286	0.116859	0.114773	0.342364	0.114678	0.0845681	0.048608	0.404769	0.469551	0.123502	0.164487	0.628458	0.802012	0.718428	0.145905	0.33638	0.216623	0.112778	0.100257	0.151047	0.353155	0.331283	0.196946	0.479896	0.604001	0.66947
091f12c6caa611eb972b04d9f536dd67	886	6371	3062798	1	no	0.0875716	0.0130231	0.0130231	0.031615	0.0586559	0.0385851	0.489954	0.141616	0.179517	0.147073	0.0925183	0.073711	0.101957	0.301817	0.476606	0.392894	0.401195	0.537732	0.537507	0.0741197	0.0389765	0.342224	0.0932272	0.0797754	0.0194855	0.446361	0.458696	0.0994416	0.062825	0.646852	0.811634	0.734848	0.0556853	0.409837	0.162074	0.0606487	0.0438076	0.123275	0.394288	0.363086	0.0924483	0.557414	0.621001	0.636351
45aec3accaa711eb972b04d9f536dd67	889	6374	3020901	1	no	0.0139368	0.0405421	0.0405421	0.0337869	0.0441267	0.0672506	0.515147	0.203143	0.261634	0.218239	0.141039	0.0967186	0.177432	0.429339	0.61456	0.29233	0.296331	0.560854	0.529524	0.101677	0.0298782	0.435395	0.142145	0.0539668	0.023515	0.648712	0.417954	0.150769	0.11844	0.745754	0.87307	0.815451	0.0596643	0.425192	0.184211	0.0894974	0.0492839	0.175044	0.604869	0.587024	0.250428	0.299102	0.510005	0.811227
a2d6293acaa711eb972b04d9f536dd67	890	6375	2905473	1	no	0.103041	0.0478625	0.0478625	0.0738306	0.118368	0.0997331	0.714657	0.445973	0.486899	0.470078	0.276768	0.310043	0.151655	0.421347	0.595147	0.263394	0.259766	0.737876	0.769364	0.294959	0.105361	0.495363	0.27891	0.0494145	0.0464321	0.497606	0.195755	0.277559	0.182829	0.749101	0.873066	0.816665	0.120107	0.269297	0.209919	0.0905778	0.0846703	0.137837	0.440256	0.185259	0.237937	0.549275	0.622413	0.804741
e6c71bcccaa711eb972b04d9f536dd67	891	6376	2998157	1	no	0.0635747	0.000277343	0.000277343	0.0107439	0.028004	0.0150032	0.484359	0.220869	0.210462	0.220494	0.0846147	0.0769026	0.118309	0.355436	0.525388	0.325186	0.324552	0.553092	0.540917	0.0784469	0.0197451	0.476635	0.0852083	0.0490077	0.0494592	0.563007	0.413045	0.0832789	0.242114	0.747067	0.877347	0.815832	0.0403495	0.606399	0.0624431	0.157417	0.022807	0.272452	0.55081	0.215575	0.233105	0.495854	0.607167	0.531199
test_set
	stu_studyId	studyId	PatientID	label	label name	dce_exponential_glrlm_GrayLevelNonUniformity	dce_gradient_firstorder_Energy	dce_gradient_firstorder_TotalEnergy	dce_gradient_gldm_DependenceNonUniformity	dce_gradient_glszm_GrayLevelNonUniformity	dce_gradient_glszm_SizeZoneNonUniformity	dce_logarithm_firstorder_Entropy	dce_logarithm_firstorder_InterquartileRange	dce_logarithm_firstorder_MeanAbsoluteDeviation	dce_logarithm_firstorder_RobustMeanAbsoluteDeviation	dce_logarithm_firstorder_Variance	dce_logarithm_glcm_ClusterTendency	dce_logarithm_glcm_Contrast	dce_logarithm_glcm_DifferenceAverage	dce_logarithm_glcm_DifferenceEntropy	dce_logarithm_glcm_Id	dce_logarithm_glcm_Idm	dce_logarithm_glcm_JointEntropy	dce_logarithm_glcm_SumEntropy	dce_logarithm_glcm_SumSquares	dce_logarithm_gldm_DependenceNonUniformity	dce_logarithm_gldm_DependenceNonUniformityNormalized	dce_logarithm_gldm_GrayLevelVariance	dce_logarithm_gldm_LargeDependenceEmphasis	dce_logarithm_gldm_LargeDependenceLowGrayLevelEmphasis	dce_logarithm_gldm_SmallDependenceEmphasis	dce_logarithm_glrlm_GrayLevelNonUniformityNormalized	dce_logarithm_glrlm_GrayLevelVariance	dce_logarithm_glrlm_LowGrayLevelRunEmphasis	dce_logarithm_glrlm_RunLengthNonUniformityNormalized	dce_logarithm_glrlm_RunPercentage	dce_logarithm_glrlm_ShortRunEmphasis	dce_logarithm_glszm_GrayLevelNonUniformity	dce_logarithm_glszm_GrayLevelNonUniformityNormalized	dce_logarithm_glszm_GrayLevelVariance	dce_logarithm_glszm_LowGrayLevelZoneEmphasis	dce_logarithm_glszm_SizeZoneNonUniformity	dce_logarithm_glszm_SmallAreaLowGrayLevelEmphasis	dce_logarithm_glszm_ZonePercentage	dce_original_firstorder_10Percentile	dce_original_firstorder_Minimum	dce_original_firstorder_Skewness	dce_original_glcm_ClusterShade	dce_original_glcm_JointEntropy
4e9fb5661cec11eb9f3404d9f536dd67	573	6124	2380245	0	yes	0.517942	0.464536	0.464536	0.587801	0.595982	0.302746	0.640193	0.26991	0.35912	0.28838	0.223751	0.242623	0.0686825	0.20906	0.371619	0.540397	0.560568	0.583735	0.701358	0.226059	0.733094	0.181873	0.225083	0.188332	0.0330401	0.192875	0.275542	0.244108	0.043076	0.46261	0.642416	0.565056	0.523214	0.230354	0.290224	0.0301671	0.2998	0.0445442	0.14469	0.459435	0.115099	0.430976	0.524267	0.861775
187b4c381cf211eb9f3404d9f536dd67	578	6129	2577814	0	yes	0.0959474	0.0823987	0.0823987	0.0852059	0.119414	0.0679628	0.732093	0.424252	0.492858	0.434912	0.319645	0.311913	0.219974	0.538055	0.67368	0.175539	0.166987	0.748363	0.760026	0.302532	0.151256	0.756863	0.322094	0.0273025	0.0189758	0.586534	0.19238	0.328649	0.139134	0.904219	0.933318	0.927313	0.142676	0.161869	0.356511	0.0827264	0.0892965	0.0944077	0.56899	0.282404	0.176979	0.4833	0.56727	0.901771
322d1b481cf211eb9f3404d9f536dd67	583	6134	2619842	0	yes	0.36854	0.489528	0.489528	0.409694	0.538355	0.470088	0.868584	0.535013	0.706987	0.576297	0.649782	0.670822	0.511554	0.7208	0.824008	0.127691	0.128548	0.880682	0.887453	0.656447	0.604397	0.701244	0.653892	0.0256844	0.0552667	0.708521	0.102685	0.663799	0.0588432	0.896807	0.939754	0.923796	0.623747	0.0316829	0.808007	0.00333665	0.55535	-0.000156095	0.712256	0.174604	0	0.567738	0.659895	1.00641
4c955e501cf211eb9f3404d9f536dd67	587	6138	2957453	0	yes	0.0609953	0.209175	0.209175	0.150991	0.188776	0.183087	0.641465	0.453285	0.486825	0.470214	0.280366	0.275043	0.180326	0.44006	0.62585	0.330065	0.330596	0.661558	0.690734	0.265344	0.177828	0.445096	0.280061	0.113654	0.0398577	0.457923	0.232555	0.278482	0.134452	0.715299	0.80192	0.775696	0.220952	0.237565	0.247729	0.0855661	0.112085	0.114543	0.45531	0.453701	0.265263	0.430568	0.441894	0.937735
56596a3a1cf211eb9f3404d9f536dd67	590	6141	2257437	0	yes	0.247863	0.203955	0.203955	0.211534	0.279712	0.170333	0.871522	0.680315	0.770458	0.7048	0.598689	0.635624	0.299235	0.60482	0.748203	0.191304	0.194443	0.85286	0.893486	0.605982	0.340013	0.624104	0.602946	0.0406477	0.0179527	0.633615	0.0882031	0.607199	0.0993703	0.854552	0.909217	0.891588	0.365484	0.0787202	0.521023	0.0514935	0.286404	0.0717803	0.630517	0.107864	0.111407	0.5224	0.598428	0.929825
814927f81cf211eb9f3404d9f536dd67	598	6149	2856450	0	yes	0.268384	0.159032	0.159032	0.179891	0.275555	0.167432	0.757604	0.531449	0.54566	0.539827	0.323623	0.33506	0.221915	0.534623	0.684954	0.20038	0.198251	0.78452	0.795442	0.323911	0.305666	0.674902	0.325563	0.0356507	0.0297321	0.595781	0.152427	0.319617	0.152545	0.862043	0.916447	0.899188	0.394279	0.262484	0.212631	0.0683366	0.205369	0.0875303	0.591286	0.190014	0.214076	0.563742	0.634794	0.878397
9d7271f01cf211eb9f3404d9f536dd67	604	6155	2181983	0	yes	0.201081	0.0389169	0.0389169	0.077708	0.103959	0.023021	0.638434	0.38951	0.370044	0.389398	0.174346	0.188778	0.0889315	0.310203	0.439927	0.356677	0.353487	0.634458	0.69869	0.178451	0.153827	0.544194	0.175711	0.0589716	0.110489	0.276738	0.246222	0.166055	0.354153	0.733209	0.841852	0.784778	0.12493	0.51474	0.101284	0.18135	0.0270078	0.131604	0.233095	0.242894	0.333013	0.620971	0.635077	0.706288
a19b11c41cf211eb9f3404d9f536dd67	605	6156	2479396	0	yes	0.304255	0.225273	0.225273	0.237234	0.336441	0.216833	0.769427	0.509976	0.539999	0.525932	0.324951	0.346651	0.211701	0.521898	0.659161	0.187779	0.181737	0.792332	0.808263	0.333657	0.428029	0.733858	0.327112	0.0232908	0.0149893	0.559651	0.142825	0.322866	0.0761754	0.878507	0.932934	0.910287	0.459759	0.215995	0.267632	0.0350474	0.22888	0.0459423	0.553164	0.21399	0.139359	0.593459	0.658586	0.911096
f857b4d61cf211eb9f3404d9f536dd67	621	6172	2971418	0	yes	0.0280975	0.0244183	0.0244183	0.0211693	0.0202525	0.0116813	0.887127	0.779212	0.845188	0.79474	0.67223	0.692376	0.35341	0.705007	0.789842	0.115318	0.117493	0.830332	0.89419	0.662636	0.0433756	0.842478	0.677259	0.0223683	0.0305859	0.688913	0.0698817	0.664665	0.262295	0.924971	0.950808	0.936458	0.0382941	0.115498	0.442219	0.119787	0.0319558	0.160209	0.746623	0.0996037	0.164647	0.548077	0.617563	0.821673
b8416cde1cf211eb9f3404d9f536dd67	608	6159	2343359	0	yes	2.62306	0.621823	0.621823	1.0148	1.42479	0.483621	0.752616	0.502896	0.547842	0.526359	0.334228	0.354138	0.175511	0.450955	0.616819	0.263926	0.263786	0.75576	0.795652	0.337414	1.98063	0.574883	0.336512	0.0463922	0.0171582	0.508563	0.163314	0.333545	0.0641625	0.817538	0.887702	0.864233	2.29401	0.231279	0.248613	0.0270816	1.19893	0.0312951	0.482659	0.106946	0.0966831	0.512341	0.603708	0.77131
9f10b64c1cfd11eb9f3404d9f536dd67	618	6169	2210651	0	yes	0.141271	0.129677	0.129677	0.115596	0.163827	0.114328	0.849616	0.602804	0.668857	0.622592	0.479884	0.478174	0.309988	0.650314	0.767506	0.112353	0.107911	0.85052	0.86318	0.462615	0.21177	0.793861	0.483142	0.0154585	0.00124122	0.81175	0.0992365	0.485065	0.0116499	0.944186	0.965347	0.962424	0.256144	0.120445	0.465801	0.0104704	0.224834	0.0238905	0.793245	0.166492	0.0134683	0.596721	0.686463	0.945395
5223cc9c1e3e11eb9f3404d9f536dd67	739	6261	2969443	1	no	0.314252	0.114082	0.114082	0.175736	0.176482	0.0739852	0.567897	0.260312	0.288096	0.269776	0.14186	0.138074	0.0533758	0.168968	0.320394	0.600652	0.626268	0.509684	0.624641	0.128936	0.244689	0.126007	0.142994	0.223399	0.0668022	0.205231	0.322328	0.149498	0.0930165	0.397938	0.599698	0.50751	0.283286	0.465531	0.124258	0.0678614	0.142838	0.099854	0.163051	0.353466	0.163082	0.454507	0.584035	0.73048
985bf8ea1e4011eb9f3404d9f536dd67	734	6256	2975012	1	no	0.0140824	0.0448279	0.0448279	0.0398039	0.0429215	0.0342178	0.424943	0.160988	0.166427	0.157085	0.0709592	0.0674982	0.075996	0.238037	0.382156	0.485179	0.500084	0.462383	0.496871	0.0661997	0.040488	0.273067	0.071152	0.127312	0.138278	0.254468	0.511444	0.0722303	0.388424	0.573237	0.729707	0.658448	0.0526257	0.771862	0.0341595	0.332708	0.0177942	0.466951	0.214368	0.770394	0.65677	0.36762	0.53254	0.806691
962c92681e4611eb9f3404d9f536dd67	720	6248	2681421	0	yes	0.401794	0.256861	0.256861	0.407935	0.482197	0.236345	0.360044	0.0969314	0.106728	0.0969471	0.0462977	0.0439063	0.0294025	0.108175	0.218641	0.679992	0.711519	0.36401	0.448331	0.0405839	0.441439	0.117315	0.0466561	0.250531	0.0857852	0.132042	0.621539	0.0511681	0.0947702	0.315845	0.551978	0.425852	0.452165	0.681665	0.0799306	0.0647949	0.159179	0.0803884	0.100224	0.714933	0.267928	0.340629	0.571457	0.711897
0bc870761e4911eb9f3404d9f536dd67	721	6247	2897891	0	yes	0.112161	0.0454625	0.0454625	0.0720939	0.0944605	0.0370932	0.384755	0.112644	0.137866	0.115007	0.0662363	0.053911	0.0513805	0.172371	0.313345	0.581375	0.604486	0.400349	0.453215	0.0516372	0.0851366	0.185899	0.0668832	0.181778	0.0924428	0.190384	0.592402	0.0731062	0.166158	0.44613	0.648556	0.546754	0.0914972	0.585783	0.107576	0.153522	0.0306865	0.23404	0.162307	0.578486	0.324765	0.263243	0.565627	0.67881
88647be21e4a11eb9f3404d9f536dd67	723	6245	2183115	0	yes	0.117257	0.0690826	0.0690826	0.111103	0.155317	0.0527798	0.396227	0.13271	0.127032	0.131889	0.0472866	0.047572	0.0225729	0.103652	0.192354	0.663405	0.693277	0.380316	0.480776	0.0433574	0.144549	0.176669	0.0477584	0.211923	0.250066	0.126444	0.54311	0.0459925	0.421949	0.396592	0.603326	0.500983	0.140917	0.902003	0.0156161	0.335011	0.0303818	0.416597	0.0930229	0.700659	0.659612	0.4682	0.593318	0.722024
e032b9101e4f11eb9f3404d9f536dd67	727	6241	2896190	0	yes	0.437559	0.574899	0.574899	0.717678	0.773872	0.563285	0.362884	0.0772456	0.14153	0.085939	0.0854321	0.0688345	0.0540512	0.137601	0.26516	0.676826	0.710334	0.364494	0.438399	0.0655423	0.685008	0.0874964	0.0860968	0.27628	0.0429346	0.145796	0.643065	0.108803	0.0360466	0.262938	0.516625	0.366668	0.633052	0.354422	0.210504	0.0306388	0.365519	0.0534294	0.124986	0.755131	0.119003	0.118217	0.489093	0.744653
39e49b861e7d11eb9f3404d9f536dd67	597	6148	2748170	0	yes	0.108416	0.0277893	0.0277893	0.044358	0.0565802	0.0220163	0.744743	0.417513	0.514141	0.442504	0.341575	0.341092	0.220768	0.53362	0.668129	0.200615	0.197438	0.750023	0.773375	0.32934	0.0849774	0.678078	0.343376	0.0343273	0.0667788	0.509561	0.18924	0.349467	0.376005	0.845166	0.910974	0.877984	0.0793444	0.195655	0.328455	0.173863	0.0419997	0.150402	0.520227	0.116433	0.158454	0.498595	0.59335	0.764826
49d779201e8011eb9f3404d9f536dd67	462	6180	2278112	1	no	0.243009	0.0367883	0.0367883	0.0925822	0.0855316	0.0239054	0.480484	0.158268	0.197377	0.169992	0.0936156	0.0919981	0.0345558	0.121404	0.232362	0.66512	0.695714	0.439095	0.550228	0.0850976	0.126872	0.123088	0.0943523	0.242797	0.150868	0.125395	0.441168	0.1039	0.216416	0.310952	0.555383	0.399518	0.10772	0.538038	0.099399	0.201231	0.0379008	0.273546	0.105665	0.374342	0.306378	0.398428	0.588729	0.602631
49cb32141e8011eb9f3404d9f536dd67	459	6177	2151522	1	no	0.0452565	0.0494713	0.0494713	0.0623845	0.0888174	0.052776	0.349538	0.0885523	0.0978568	0.0907817	0.039227	0.0375263	0.0460792	0.172114	0.302176	0.564667	0.584931	0.398937	0.436597	0.0361674	0.0675571	0.210381	0.0395166	0.171611	0.219326	0.17214	0.629833	0.0413678	0.466234	0.454153	0.657302	0.549741	0.0770632	0.892237	0.018739	0.427652	0.0202125	0.503363	0.135863	0.760679	0.67453	0.374795	0.574426	0.744585
5c6eebcc1e8011eb9f3404d9f536dd67	466	6184	2627118	1	no	0.0444483	0.0487014	0.0487014	0.046396	0.049993	0.0335946	0.504616	0.223539	0.224899	0.222641	0.0954413	0.0934403	0.0542718	0.177275	0.325129	0.585361	0.607793	0.489765	0.569386	0.0881102	0.0576014	0.172051	0.09597	0.204842	0.1854	0.190105	0.388055	0.0989925	0.338809	0.442674	0.628296	0.544991	0.0509216	0.475324	0.0954154	0.269036	0.0212449	0.335983	0.157573	0.592132	0.536451	0.484757	0.593592	0.779954
69a53ba21e8011eb9f3404d9f536dd67	468	6186	2246091	1	no	0.708833	0.1412	0.1412	0.273308	0.277568	0.119555	0.379998	0.0712807	0.110785	0.0735995	0.0698066	0.0598278	0.0514585	0.15405	0.283231	0.618049	0.645379	0.404384	0.458565	0.0570661	0.340305	0.141576	0.0704739	0.217723	0.0192892	0.162771	0.63409	0.0865795	0.0135941	0.344392	0.588663	0.446176	0.286843	0.372365	0.279001	0.0160476	0.15739	0.032188	0.129868	0.494828	0.032786	0.350224	0.595265	0.606724
a0ef6f6a1e8011eb9f3404d9f536dd67	479	6197	2130173	1	no	0.0323605	0.00214225	0.00214225	0.0104472	0.00611584	0.000517042	0.160015	0.0253488	0.0161719	0.0258852	0.00586877	0.0023711	0.00970975	0.01717	0.0750274	0.931978	0.967328	0.149842	0.250064	0.000831666	0.0125888	-0.0109658	0.00622805	0.525949	0.784426	0.0333435	0.858407	0.0108937	0.704139	0.0224552	0.272607	0.0426017	0.00555345	1.13182	-0.00049369	0.717479	0.000120941	0.397125	0.0437454	0.416551	0.410696	0.260405	0.595629	0.41117
a5c7f5d41e8011eb9f3404d9f536dd67	480	6198	2571780	1	no	0.00777595	0.00622695	0.00622695	0.0111895	0.0120289	0.00594502	0.207617	0.0342577	0.0412765	0.044441	0.0185697	0.0141457	0.0163182	0.0447564	0.119678	0.855587	0.888377	0.197376	0.294836	0.0121888	0.0115338	0.0379481	0.0186459	0.422406	0.277717	0.0749533	0.830538	0.0251203	0.296473	0.189288	0.384151	0.228195	0.00283838	0.783269	0.0823028	0.431609	0.00162204	0.614043	0.0764993	0.730788	0.405422	0.245632	0.567832	0.554655
c575d8ce1e8011eb9f3404d9f536dd67	487	6205	2133775	1	no	0.0994515	0.00169756	0.00169756	0.0194269	0.0118889	0.000257913	0.276188	0.102739	0.0828496	0.097254	0.0272577	0.024474	0.0210883	0.0802892	0.161329	0.749179	0.780516	0.276083	0.360609	0.0220629	0.0299624	0.108555	0.0278132	0.307452	0.36018	0.0657389	0.695747	0.0304687	0.454718	0.240106	0.48628	0.277499	0.0115921	0.743712	0.0354546	0.459757	0.00140472	0.534784	0.0585826	0.278968	0.311194	0.318975	0.600318	0.383387
bcaa102a1e8011eb9f3404d9f536dd67	484	6202	2675580	1	no	0.0398787	0.0652019	0.0652019	0.0568327	0.0637797	0.0425537	0.492647	0.155057	0.319463	0.182183	0.23791	0.21182	0.0886039	0.16962	0.321972	0.735478	0.770327	0.40806	0.546817	0.199539	0.0595815	0.0100764	0.239445	0.387003	0.0914497	0.223238	0.422549	0.303889	0.126183	0.239413	0.432994	0.343058	0.0760486	0.179305	0.362453	0.113785	0.0640543	0.140068	0.222642	0.565978	0.196597	0.0990894	0.286572	0.738465
d4582d381e8011eb9f3404d9f536dd67	491	6209	2393459	1	no	0.0283099	0.0170851	0.0170851	0.0245962	0.0234307	0.00535558	0.531095	0.260959	0.28719	0.277453	0.135754	0.127494	0.0584632	0.204747	0.342002	0.542645	0.556134	0.471301	0.576101	0.119676	0.0338259	0.24335	0.136815	0.181415	0.215287	0.177785	0.350991	0.1355	0.671248	0.508059	0.666885	0.550413	0.0273777	0.579551	0.0703546	0.502236	0.00575307	0.312664	0.172611	0.503523	0.552348	0.391919	0.528587	0.725239
ca4087641e8011eb9f3404d9f536dd67	489	6207	2453128	1	no	0.0484744	0.0191486	0.0191486	0.0308062	0.0285712	0.00516296	0.508601	0.219925	0.235416	0.227878	0.102901	0.0942492	0.0480808	0.185313	0.317523	0.532282	0.550591	0.46627	0.563081	0.0883206	0.0473149	0.241809	0.103753	0.150395	0.137722	0.227024	0.383868	0.106315	0.399656	0.53886	0.69912	0.632687	0.0579031	0.748254	0.0373736	0.358609	0.0171356	0.382522	0.190176	0.461286	0.430575	0.442008	0.578366	0.724861
c67925321e8011eb9f3404d9f536dd67	488	6206	2075468	1	no	0.0203543	0.0930445	0.0930445	0.0792203	0.100746	0.0807616	0.401837	0.182339	0.224023	0.198394	0.107493	0.0941255	0.0559268	0.167757	0.339552	0.652982	0.671997	0.382221	0.455616	0.0888801	0.0715244	0.1085	0.106064	0.330005	0.186268	0.22557	0.49803	0.110278	0.318624	0.423404	0.530985	0.526548	0.103837	0.532471	0.0848204	0.252712	0.0428612	0.315961	0.198886	0.790214	0.543442	0.262948	0.405348	0.737928
f0b734ba1e8011eb9f3404d9f536dd67	498	6216	2571682	1	no	0.0298668	0.0371887	0.0371887	0.0365903	0.0415358	0.0256777	0.600591	0.279033	0.360971	0.308272	0.20639	0.183194	0.126627	0.326264	0.501449	0.411956	0.424955	0.569736	0.636125	0.176567	0.0445909	0.298706	0.208065	0.106877	0.0266689	0.388954	0.310202	0.221086	0.0956505	0.63571	0.773573	0.718238	0.0552788	0.318165	0.224209	0.0737473	0.0381405	0.0679682	0.360519	0.437793	0.15705	0.351859	0.485436	0.817099
b59aad9e1e8011eb9f3404d9f536dd67	483	6201	2628218	1	no	1.35342	0.232028	0.232028	0.533714	0.630958	0.218561	0.561106	0.234405	0.287775	0.246354	0.158081	0.170994	0.0971141	0.276517	0.444936	0.446084	0.457453	0.576013	0.635018	0.162856	0.785343	0.277184	0.159236	0.12787	0.0054848	0.250645	0.361712	0.168702	0.000856255	0.548866	0.728266	0.639515	0.692529	0.334879	0.257083	0.00464605	0.340974	0.0114091	0.194375	0.167086	0.00251403	0.399604	0.588039	0.644099
0c7569a61e8111eb9f3404d9f536dd67	503	6221	2398905	1	no	0.05221	0.0347502	0.0347502	0.0573066	0.0702586	0.0267729	0.388241	0.144819	0.141915	0.144382	0.0553561	0.0506015	0.0310969	0.12233	0.237076	0.649059	0.678165	0.376859	0.464735	0.0468648	0.0681503	0.140766	0.0557896	0.224941	0.157259	0.156091	0.548226	0.0570901	0.250911	0.363925	0.589885	0.474873	0.074755	0.771391	0.0336002	0.232812	0.0254461	0.360989	0.122779	0.505574	0.328686	0.386387	0.573571	0.708733
d5327aac1e9311eb9f3404d9f536dd67	790	6262	2894843	1	no	0.0109778	0.0439183	0.0439183	0.0359053	0.038597	0.0363263	0.360121	0.0993821	0.113846	0.0956403	0.0558735	0.042358	0.0743854	0.216741	0.372197	0.530981	0.549453	0.408397	0.425841	0.0430229	0.0331814	0.219033	0.0558361	0.159017	0.147027	0.259143	0.634404	0.0590433	0.411639	0.478368	0.685426	0.578104	0.0480587	0.717388	0.0689055	0.473579	0.0210816	0.799103	0.229596	0.900202	0.604603	0.326446	0.555643	0.763765
b74732de225911eb9f3404d9f536dd67	579	6130	2477024	0	yes	0.773113	0.197281	0.197281	0.313974	0.462989	0.184561	0.907044	0.596374	0.747655	0.634119	0.631692	0.687805	0.295698	0.614108	0.744395	0.153446	0.150757	0.891087	0.927537	0.653498	0.656318	0.720927	0.636011	0.0226866	0.00624324	0.627122	0.078421	0.646679	0.036675	0.889824	0.938093	0.917678	0.587343	0.0364625	0.729951	0.0210701	0.461394	0.0331885	0.619379	0.0192399	0.0388405	0.622901	0.657861	0.809102
906e916c226211eb9f3404d9f536dd67	458	6176	2524460	1	no	0.113019	0.581349	0.581349	0.306233	0.367526	0.770908	0.126274	0.269235	0.400305	0.317196	0.248422	0.224377	0.173703	0.255906	0.405267	0.873527	0.871818	0.154555	0.156905	0.218345	0.42599	0.470431	0.240439	0.903987	0.0163974	0.370379	0.377865	0.30327	-0.00017575	0.446951	0.0925709	0.530241	0.494898	0.297561	0.340914	0.00262824	0.328521	0.00214278	0.390428	0.683004	0	0.117195	-0.157689	0.135161
6e3f18e4227811eb9f3404d9f536dd67	500	6218	2195674	1	no	0.309192	0.202958	0.202958	0.316895	0.321352	0.177292	0.486037	0.17604	0.224189	0.180001	0.131387	0.136545	0.0482103	0.144579	0.266324	0.63428	0.66366	0.459961	0.561985	0.127092	0.367525	0.148642	0.132337	0.225269	0.0635463	0.127648	0.453467	0.15132	0.0847964	0.327564	0.574522	0.426857	0.209901	0.263315	0.287459	0.0712906	0.120901	0.0787493	0.0961517	0.602801	0.195602	0.281013	0.499314	0.76439
8cd85c0eca8211eb972a04d9f536dd67	838	6323	2904000	0	yes	0.0119106	0.0162332	0.0162332	0.0129108	0.0182895	0.0304661	0.302146	0.054723	0.161714	0.0873874	0.0926609	0.0561808	0.0998914	0.225414	0.401869	0.612174	0.645212	0.321713	0.346351	0.0578777	0.0104296	0.108617	0.0935559	0.225803	0.0838778	0.484508	0.751445	0.115856	0.1606	0.389019	0.610052	0.499905	0.0351468	0.51908	0.133251	0.134896	0.035444	0.269433	0.466517	0.648133	0.304196	0.0202681	0.493706	0.598833
67a3c31eca8811eb972a04d9f536dd67	844	6329	3067626	0	yes	0.0173889	0.0207713	0.0207713	0.0265821	0.0414869	0.0564577	0.330103	0.0940953	0.0836478	0.0877523	0.0346451	0.0224657	0.0897442	0.283974	0.443027	0.399731	0.406533	0.444523	0.396966	0.0261106	0.02329	0.375946	0.0346624	0.0705141	0.0857334	0.463176	0.679578	0.0346524	0.347822	0.661878	0.825119	0.74576	0.0474985	0.73881	0.0660763	0.308876	0.0287972	0.586088	0.414185	0.760277	0.51332	0.402826	0.603029	0.715818
d2df4714ca8a11eb972a04d9f536dd67	847	6332	3062715	0	yes	0.0449895	0.0262254	0.0262254	0.0337772	0.0563634	0.0497554	0.440697	0.167139	0.199784	0.174784	0.0979637	0.0742433	0.107879	0.292288	0.482528	0.445446	0.459703	0.484319	0.489854	0.0751154	0.0331913	0.256801	0.0986924	0.119204	0.030182	0.462253	0.509681	0.106164	0.0802652	0.590427	0.761319	0.685059	0.0745709	0.55544	0.134313	0.0698084	0.046687	0.137692	0.432256	0.520653	0.156811	0.27538	0.558289	0.711717
de0e07deca8e11eb972a04d9f536dd67	850	6335	2909166	0	yes	0.0769459	0.0477625	0.0477625	0.0739186	0.111016	0.0992411	0.464111	0.152338	0.176057	0.158379	0.0799647	0.072937	0.0776608	0.248168	0.413398	0.458136	0.470213	0.511073	0.534465	0.0713267	0.0724895	0.275807	0.0806739	0.112707	0.0670988	0.333199	0.465489	0.0843723	0.163083	0.5514	0.750266	0.650604	0.0958221	0.467799	0.116784	0.120332	0.061141	0.211891	0.284901	0.561698	0.328774	0.434633	0.59455	0.768563
a49c1738ca8f11eb972a04d9f536dd67	851	6336	2982291	0	yes	0.0701395	0.00752885	0.00752885	0.0226934	0.0398561	0.035585	0.257717	0.0464597	0.039611	0.0430679	0.0164455	0.00921634	0.022536	0.0935389	0.183694	0.686142	0.722599	0.288249	0.338112	0.00820474	0.0273698	0.147942	0.0166469	0.20991	0.269582	0.196551	0.786212	0.019561	0.456888	0.31676	0.590124	0.429418	0.0382087	0.821144	0.0305435	0.495512	0.0212492	0.90698	0.175066	0.580169	0.519106	0.362562	0.602671	0.509325
973c94bcca9611eb972a04d9f536dd67	856	6341	3063814	0	yes	0.102533	0.0744462	0.0744462	0.0902998	0.135406	0.124135	0.410228	0.15284	0.196718	0.16308	0.098184	0.0781614	0.108501	0.266342	0.4589	0.507052	0.527899	0.453393	0.471327	0.0787593	0.0832932	0.181657	0.0987481	0.160065	0.0308967	0.396882	0.553092	0.110328	0.0513154	0.501909	0.698155	0.606225	0.175796	0.477376	0.146506	0.037738	0.109691	0.0710768	0.370219	0.550498	0.125245	0.203785	0.536279	0.726917
029043f8ca9711eb972a04d9f536dd67	857	6342	2996523	0	yes	0.0695371	0.0116767	0.0116767	0.0267068	0.0446034	0.0317557	0.376954	0.112175	0.144193	0.120381	0.0676955	0.0432465	0.0776537	0.243799	0.407072	0.469341	0.484605	0.42029	0.419774	0.0441174	0.0287527	0.262623	0.0684151	0.108244	0.0789906	0.412956	0.604668	0.0747817	0.236181	0.55933	0.759529	0.658459	0.0522953	0.54633	0.0924719	0.197741	0.0396839	0.371656	0.370489	0.443814	0.339683	0.234798	0.584214	0.597878
88ceb58eca9811eb972b04d9f536dd67	859	6344	3067135	0	yes	0.181171	0.0424583	0.0424583	0.0836692	0.144575	0.100161	0.30141	0.0840475	0.105602	0.085149	0.0499276	0.0357394	0.0587311	0.179416	0.336716	0.582988	0.608311	0.352819	0.369488	0.035615	0.083601	0.161249	0.0505123	0.173697	0.0765461	0.305235	0.725903	0.0573001	0.133041	0.432606	0.66437	0.542534	0.168207	0.616287	0.0869678	0.0956412	0.0839674	0.16337	0.288223	0.543014	0.268541	0.148557	0.573449	0.597378
eaefa45aca9b11eb972b04d9f536dd67	865	6350	3060817	1	no	0.00591778	0.0249459	0.0249459	0.0210866	0.0273056	0.0424232	0.424445	0.147654	0.233165	0.174846	0.122663	0.0818155	0.112629	0.28706	0.468462	0.483737	0.504368	0.425955	0.454682	0.082462	0.0155167	0.208794	0.123493	0.144369	0.0753442	0.504794	0.538832	0.13859	0.240785	0.531941	0.724095	0.629583	0.0394388	0.477326	0.113741	0.159991	0.0335809	0.194156	0.492157	0.649375	0.398872	0.17449	0.444578	0.728056
b8ebb34eca9c11eb972b04d9f536dd67	867	6352	2908391	1	no	0.0456957	0.0143868	0.0143868	0.0269976	0.0447434	0.0435445	0.256461	0.0359578	0.0565493	0.0382971	0.0288402	0.0135026	0.0663753	0.220596	0.373013	0.491697	0.507887	0.350993	0.321163	0.0158925	0.0259908	0.268223	0.0290856	0.112462	0.0875922	0.335006	0.853274	0.0319835	0.224481	0.532228	0.747133	0.632474	0.0466202	0.733128	0.0547501	0.179016	0.0240234	0.320492	0.308719	0.638836	0.411536	0.183553	0.587245	0.604509
26d68842ca9e11eb972b04d9f536dd67	870	6355	2995077	1	no	0.0628482	0.0419531	0.0419531	0.0575329	0.0801796	0.0907631	0.328024	0.0489521	0.0996546	0.051936	0.0654155	0.0367258	0.0945318	0.245381	0.404242	0.488808	0.507512	0.400363	0.383883	0.0395893	0.0526925	0.265174	0.0659131	0.115324	0.0514429	0.349986	0.748745	0.0766817	0.140686	0.51979	0.739926	0.621502	0.0735438	0.439199	0.181222	0.113373	0.0563697	0.153601	0.314396	0.664083	0.264633	0.137549	0.56774	0.681808
04ced85cca9f11eb972b04d9f536dd67	872	6357	2980365	1	no	0.00907674	0.00462139	0.00462139	0.00584876	0.00724978	0.0196353	0.578457	0.229547	0.342626	0.237805	0.252277	0.248228	0.463991	0.694594	0.819393	0.160104	0.165626	0.638847	0.626733	0.265099	0.0066367	0.690502	0.254879	0.0175745	0.0043639	0.885454	0.380344	0.270538	0.121115	0.890662	0.958519	0.926953	0.00814361	0.350422	0.452496	0.118982	0.0167094	0.262722	0.848463	0.390598	0.041802	0.285838	0.507874	0.607668
8b3c2eeeca9f11eb972b04d9f536dd67	874	6359	3109168	1	no	0.00122001	0.0186447	0.0186447	0.00959479	0.00866953	0.0280014	0.463352	0.287054	0.276188	0.2905	0.117046	0.0995168	0.173733	0.436974	0.625046	0.314046	0.320063	0.521531	0.503212	0.103924	0.00735083	0.410457	0.117384	0.0868008	0.10222	0.684062	0.430984	0.115581	0.560424	0.71779	0.837435	0.790286	0.0225041	0.660258	0.054103	0.377449	0.0179714	0.666679	0.656357	0.663026	0.669364	0.351615	0.46268	0.700043
f3e7fac2ca9f11eb972b04d9f536dd67	875	6360	3061404	1	no	0.0272665	0.0280758	0.0280758	0.0284173	0.0419009	0.0538376	0.409388	0.0768821	0.147848	0.0905576	0.089003	0.0850133	0.147318	0.322614	0.518225	0.466103	0.48666	0.480933	0.479432	0.0883676	0.0232886	0.204121	0.0894839	0.146582	0.0425833	0.4802	0.596909	0.102833	0.0976929	0.528431	0.722783	0.629591	0.0607967	0.53894	0.152973	0.0810376	0.0419785	0.159236	0.45925	0.629632	0.204224	0.271521	0.538598	0.718171
3955b158caa011eb972b04d9f536dd67	876	6361	3027215	1	no	0.00629691	-0.000834732	-0.000834732	0.000326874	7.27391e-05	0.00861153	0.296858	0.0706255	0.0866586	0.0732706	0.0377627	0.0247412	0.15935	0.421248	0.592554	0.272048	0.271188	0.427137	0.353128	0.0341656	0.000697316	0.565683	0.0379773	0.0360574	0.075343	0.748315	0.750341	0.0375056	0.573466	0.816066	0.917006	0.869647	0.00564669	0.989883	0.024525	0.419835	0.00719805	0.80789	0.724026	0.550896	0.530873	0.243594	0.586259	0.459871
a57ee25acaa511eb972b04d9f536dd67	885	6370	3075286	1	no	0.0474115	0.0581111	0.0581111	0.0829392	0.117554	0.109232	0.400965	0.110143	0.133863	0.110984	0.0664181	0.0570858	0.0615112	0.182016	0.332644	0.577618	0.60228	0.428491	0.479314	0.0554155	0.0710437	0.17468	0.0669366	0.175572	0.0995913	0.253703	0.57587	0.0746311	0.215033	0.416355	0.65333	0.525529	0.0935705	0.49783	0.128417	0.220544	0.057677	0.33585	0.22187	0.749815	0.411367	0.324906	0.563796	0.767772
5b10834ecaa611eb972b04d9f536dd67	887	6372	3060237	1	no	0.00590989	0.0339106	0.0339106	0.0246865	0.0298056	0.0578089	0.468814	0.20858	0.236021	0.215222	0.118206	0.0881127	0.164783	0.391473	0.59518	0.36839	0.378466	0.519365	0.508275	0.0927058	0.0186351	0.332521	0.119183	0.11144	0.0355137	0.640677	0.454547	0.124175	0.123683	0.665329	0.799852	0.748475	0.0568843	0.625191	0.123004	0.0958045	0.0395371	0.190549	0.604606	0.695528	0.26307	0.283009	0.487512	0.787294
e38a08c6caa611eb972b04d9f536dd67	888	6373	2901348	1	no	0.196819	0.0716472	0.0716472	0.116669	0.202669	0.146594	0.690473	0.364934	0.466987	0.401825	0.290349	0.314791	0.175945	0.456581	0.639267	0.250759	0.248988	0.728394	0.738934	0.301393	0.154926	0.497257	0.292177	0.0508356	0.0272957	0.554909	0.235389	0.298294	0.122582	0.758998	0.877961	0.825921	0.207253	0.253813	0.254339	0.0643766	0.144245	0.096367	0.516613	0.182643	0.167026	0.413018	0.550038	0.81523
feature_scores
	0
dce_original_shape_Sphericity	73.5108
dce_original_shape_MinorAxisLength	38.7572
dce_original_shape_MajorAxisLength	35.9668
dce_wavelet-LHL_firstorder_Median	34.9107
dce_wavelet-LHL_firstorder_Mean	34.4572
dce_wavelet-HLL_firstorder_Mean	30.9512
dce_logarithm_glcm_JointEntropy	29.0627
dce_logarithm_glcm_DifferenceAverage	28.238
dce_logarithm_glszm_GrayLevelNonUniformity	27.9309
dce_original_shape_SurfaceArea	27.8023
dce_original_shape_Maximum2DDiameterSlice	25.9475
dce_logarithm_glszm_ZonePercentage	25.479
dce_logarithm_glcm_Id	25.3823
dce_logarithm_glcm_Idm	25.1891
dce_logarithm_glcm_DifferenceEntropy	25.1023
dce_original_shape_Maximum3DDiameter	24.595
dce_logarithm_gldm_SmallDependenceEmphasis	24.515
dce_logarithm_gldm_DependenceNonUniformityNormalized	24.3696
dce_logarithm_glszm_SizeZoneNonUniformity	24.3372
dce_logarithm_glcm_SumEntropy	24.1274
dce_original_shape_Maximum2DDiameterColumn	23.4118
dce_logarithm_glszm_GrayLevelNonUniformityNormalized	23.4114
dce_squareroot_glcm_JointEntropy	23.3789
dce_square_firstorder_Skewness	23.2606
dce_squareroot_firstorder_Range	22.6535
dce_logarithm_firstorder_Entropy	22.5797
dce_wavelet-HLH_glrlm_RunLengthNonUniformity	22.5316
dce_original_firstorder_Minimum	22.1419
dce_squareroot_glszm_SizeZoneNonUniformity	21.9267
dce_wavelet-LHH_glrlm_RunLengthNonUniformity	21.8833
dce_wavelet-HLL_firstorder_Median	21.5937
dce_original_shape_Maximum2DDiameterRow	21.0418
dce_logarithm_glszm_SmallAreaLowGrayLevelEmphasis	20.8663
dce_gradient_glszm_SizeZoneNonUniformity	20.7279
dce_squareroot_firstorder_Minimum	20.6748
dce_wavelet-LLL_glcm_JointEntropy	20.6561
dce_logarithm_glcm_Contrast	20.6309
dce_wavelet-HLL_glcm_Idmn	20.6275
dce_squareroot_glcm_DifferenceAverage	20.4736
dce_squareroot_gldm_DependenceNonUniformityNormalized	20.3087
dce_logarithm_glrlm_RunLengthNonUniformityNormalized	19.9125
dce_wavelet-HLL_firstorder_Maximum	19.8337
dce_squareroot_ngtdm_Complexity	19.4368
dce_logarithm_glrlm_RunPercentage	19.2605
dce_wavelet-HLL_glcm_Idn	19.2557
dce_squareroot_gldm_SmallDependenceEmphasis	19.0685
dce_squareroot_glcm_DifferenceEntropy	18.8956
dce_logarithm_firstorder_InterquartileRange	18.8335
dce_logarithm_glrlm_ShortRunEmphasis	18.8312
dce_logarithm_glszm_LowGrayLevelZoneEmphasis	18.651
dce_logarithm_firstorder_MeanAbsoluteDeviation	18.5981
dce_squareroot_gldm_SmallDependenceHighGrayLevelEmphasis	18.5525
dce_squareroot_glszm_ZonePercentage	18.5524
dce_wavelet-LLL_firstorder_Minimum	18.5483
dce_wavelet-HLL_firstorder_Range	18.5407
dce_gradient_glszm_GrayLevelNonUniformity	18.5253
dce_square_gldm_LowGrayLevelEmphasis	18.5073
dce_square_glrlm_LowGrayLevelRunEmphasis	18.4735
dce_logarithm_glcm_SumSquares	18.4226
dce_original_firstorder_Skewness	18.3901
dce_logarithm_firstorder_RobustMeanAbsoluteDeviation	18.3849
dce_square_glrlm_ShortRunLowGrayLevelEmphasis	18.2871
dce_wavelet-LLL_firstorder_Skewness	18.0052
dce_logarithm_glcm_ClusterTendency	17.9982
dce_wavelet-LHL_glszm_SizeZoneNonUniformity	17.8865
dce_squareroot_glcm_SumEntropy	17.8112
dce_logarithm_gldm_GrayLevelVariance	17.645
dce_logarithm_gldm_DependenceNonUniformity	17.6159
dce_logarithm_firstorder_Variance	17.589
dce_square_ngtdm_Busyness	17.4061
dce_original_shape_SurfaceVolumeRatio	17.3156
dce_square_glrlm_LongRunLowGrayLevelEmphasis	16.9467
dce_squareroot_glcm_Contrast	16.9411
dce_wavelet-LLH_glrlm_RunLengthNonUniformity	16.9003
dce_square_glcm_ClusterShade	16.8844
dce_wavelet-HHL_glszm_GrayLevelNonUniformity	16.8002
dce_logarithm_glrlm_GrayLevelVariance	16.6552
dce_wavelet-HLL_glszm_SizeZoneNonUniformity	16.5508
dce_wavelet-HLL_glcm_SumAverage	16.3665
dce_wavelet-HLL_glcm_JointAverage	16.3665
dce_wavelet-HLL_glszm_SmallAreaLowGrayLevelEmphasis	16.2475
dce_squareroot_firstorder_Entropy	15.8792
dce_squareroot_glcm_Id	15.8183
dce_wavelet-LLH_glrlm_RunEntropy	15.7865
dce_wavelet-LHL_glszm_SmallAreaLowGrayLevelEmphasis	15.5516
dce_logarithm_glrlm_GrayLevelNonUniformityNormalized	15.3212
dce_wavelet-LHL_glszm_GrayLevelNonUniformity	15.2463
dce_original_glszm_SizeZoneNonUniformity	15.192
dce_wavelet-HLL_gldm_SmallDependenceLowGrayLevelEmphasis	15.1157
dce_wavelet-LLL_ngtdm_Busyness	14.9789
dce_wavelet-LHL_firstorder_Maximum	14.9391
dce_wavelet-HLL_glszm_HighGrayLevelZoneEmphasis	14.9107
dce_wavelet-LHH_glszm_GrayLevelNonUniformity	14.8542
dce_wavelet-HLH_glszm_GrayLevelNonUniformity	14.7688
dce_wavelet-HHH_glrlm_RunLengthNonUniformity	14.72
dce_wavelet-HLL_glrlm_ShortRunHighGrayLevelEmphasis	14.7058
dce_wavelet-HLL_glcm_Autocorrelation	14.6902
dce_exponential_glrlm_GrayLevelNonUniformity	14.6044
dce_wavelet-HLL_glrlm_HighGrayLevelRunEmphasis	14.561
dce_wavelet-HLL_gldm_HighGrayLevelEmphasis	14.4798
dce_logarithm_gldm_LargeDependenceLowGrayLevelEmphasis	14.3777
dce_wavelet-LLL_glcm_ClusterShade	14.364
dce_original_glcm_JointEntropy	14.3295
dce_original_glcm_ClusterShade	14.2843
dce_wavelet-HHL_glrlm_RunLengthNonUniformity	14.2779
dce_wavelet-HHL_glcm_Idmn	14.2678
dce_original_ngtdm_Busyness	14.184
dce_squareroot_firstorder_Skewness	14.1596
dce_wavelet-HLL_firstorder_Minimum	14.1178
dce_wavelet-HLL_glszm_GrayLevelNonUniformity	14.0607
dce_squareroot_glszm_SmallAreaHighGrayLevelEmphasis	14.0522
dce_original_firstorder_10Percentile	14.0383
dce_wavelet-LLH_glszm_GrayLevelNonUniformity	14.0367
dce_squareroot_glcm_Idm	13.9352
dce_logarithm_glszm_GrayLevelVariance	13.8916
dce_squareroot_glszm_GrayLevelNonUniformityNormalized	13.8294
dce_squareroot_gldm_DependenceNonUniformity	13.7518
dce_square_firstorder_Minimum	13.7047
dce_square_gldm_LargeDependenceLowGrayLevelEmphasis	13.6946
dce_wavelet-HHH_gldm_DependenceEntropy	13.6604
dce_wavelet-LLL_firstorder_10Percentile	13.6481
dce_wavelet-HHL_glcm_Idn	13.4902
dce_gradient_gldm_DependenceNonUniformity	13.282
dce_squareroot_glszm_SmallAreaLowGrayLevelEmphasis	13.2262
dce_logarithm_gldm_LargeDependenceEmphasis	13.1327
dce_squareroot_glszm_LowGrayLevelZoneEmphasis	13.1097
dce_squareroot_glrlm_RunLengthNonUniformityNormalized	13.0256
dce_gradient_firstorder_Energy	12.9467
dce_gradient_firstorder_TotalEnergy	12.9467
dce_wavelet-HLL_glszm_SmallAreaHighGrayLevelEmphasis	12.9223
dce_logarithm_glrlm_LowGrayLevelRunEmphasis	12.7995
dce_squareroot_glrlm_ShortRunEmphasis	12.7211
dce_square_firstorder_Kurtosis	12.7044
dce_wavelet-LHH_gldm_DependenceNonUniformityNormalized	12.702
dce_logarithm_glrlm_RunLengthNonUniformity	12.6637
dce_logarithm_glszm_ZoneEntropy	12.6442
dce_wavelet-HLL_firstorder_Kurtosis	12.5423
dce_squareroot_glcm_SumSquares	12.52
dce_logarithm_glrlm_LongRunLowGrayLevelEmphasis	12.4789
dce_squareroot_firstorder_10Percentile	12.4746
dce_logarithm_glcm_DifferenceVariance	12.4625
dce_squareroot_glszm_SizeZoneNonUniformityNormalized	12.4052
dce_wavelet-LHL_firstorder_Energy	12.3398
dce_wavelet-LHL_firstorder_TotalEnergy	12.3398
dce_square_firstorder_10Percentile	12.2611
dce_logarithm_glrlm_ShortRunLowGrayLevelEmphasis	12.2253
dce_squareroot_glcm_ClusterTendency	12.089
dce_wavelet-LLH_glszm_SizeZoneNonUniformity	12.0706
dce_logarithm_firstorder_Uniformity	12.0608
dce_squareroot_glszm_GrayLevelNonUniformity	12.0259
dce_squareroot_firstorder_InterquartileRange	11.971
dce_wavelet-HLH_glszm_SizeZoneNonUniformity	11.9578
dce_wavelet-LHL_firstorder_Range	11.9505
dce_exponential_gldm_LowGrayLevelEmphasis	11.924
dce_exponential_glcm_Idn	11.9024
dce_wavelet-LLH_glrlm_LowGrayLevelRunEmphasis	11.8947
dce_squareroot_glszm_SmallAreaEmphasis	11.8649
dce_wavelet-HHH_gldm_DependenceNonUniformityNormalized	11.8561
dce_exponential_firstorder_Skewness	11.8023
dce_logarithm_firstorder_Range	11.7217
dce_wavelet-LLH_glrlm_ShortRunLowGrayLevelEmphasis	11.7098
dce_wavelet-LHL_glszm_LowGrayLevelZoneEmphasis	11.6277
dce_wavelet-LLL_ngtdm_Coarseness	11.5362
dce_logarithm_ngtdm_Complexity	11.518
dce_wavelet-LLL_glcm_SumEntropy	11.4992
dce_square_ngtdm_Coarseness	11.4441
dce_wavelet-LHL_glrlm_ShortRunLowGrayLevelEmphasis	11.426
dce_squareroot_firstorder_RobustMeanAbsoluteDeviation	11.3473
dce_logarithm_gldm_LowGrayLevelEmphasis	11.3204
dce_wavelet-LHL_glcm_Idmn	11.305
dce_wavelet-HLH_firstorder_Energy	11.2959
dce_wavelet-HLH_firstorder_TotalEnergy	11.2959
dce_wavelet-LHL_gldm_DependenceNonUniformity	11.2843
dce_wavelet-HLH_gldm_DependenceNonUniformityNormalized	11.2744
dce_wavelet-LHH_glszm_SizeZoneNonUniformity	11.2662
dce_logarithm_glrlm_RunEntropy	11.2527
dce_wavelet-LHH_firstorder_Energy	11.2515
dce_wavelet-LHH_firstorder_TotalEnergy	11.2515
dce_exponential_firstorder_Minimum	11.2226
dce_squareroot_firstorder_MeanAbsoluteDeviation	11.1594
dce_wavelet-HHH_glszm_ZoneEntropy	11.1407
dce_wavelet-HLL_firstorder_Energy	11.1197
dce_wavelet-HLL_firstorder_TotalEnergy	11.1197
dce_original_ngtdm_Complexity	11.0743
dce_squareroot_gldm_GrayLevelVariance	10.9828
dce_squareroot_firstorder_Variance	10.9387
dce_original_gldm_DependenceNonUniformity	10.9059
dce_squareroot_ngtdm_Strength	10.8948
dce_original_firstorder_Range	10.885
dce_wavelet-HLL_gldm_DependenceNonUniformity	10.867
dce_wavelet-LHL_glrlm_LowGrayLevelRunEmphasis	10.829
dce_wavelet-HLL_ngtdm_Coarseness	10.789
dce_squareroot_glcm_DifferenceVariance	10.7837
dce_wavelet-LHL_gldm_LowGrayLevelEmphasis	10.7535
dce_square_firstorder_Median	10.7365
dce_squareroot_glszm_GrayLevelVariance	10.7044
dce_wavelet-LHL_glcm_Idn	10.6513
dce_wavelet-HLL_gldm_SmallDependenceHighGrayLevelEmphasis	10.6363
dce_original_shape_LeastAxisLength	10.5422
dce_squareroot_glrlm_RunEntropy	10.5119
dce_original_ngtdm_Coarseness	10.4949
dce_square_gldm_SmallDependenceLowGrayLevelEmphasis	10.4555
dce_exponential_gldm_LargeDependenceLowGrayLevelEmphasis	10.3326
dce_squareroot_glrlm_GrayLevelVariance	10.318
dce_original_firstorder_Median	10.2976
dce_wavelet-LHL_gldm_SmallDependenceLowGrayLevelEmphasis	10.2871
dce_wavelet-LLH_gldm_LowGrayLevelEmphasis	10.2536
dce_squareroot_glszm_HighGrayLevelZoneEmphasis	10.2378
dce_wavelet-LHL_ngtdm_Coarseness	10.1743
dce_squareroot_ngtdm_Coarseness	10.1692
dce_wavelet-LLL_firstorder_Median	10.0649
dce_squareroot_glrlm_GrayLevelNonUniformityNormalized	10.0601
dce_wavelet-HLH_firstorder_Maximum	10.0493
dce_original_glcm_SumEntropy	10.0214
dce_exponential_gldm_GrayLevelNonUniformity	9.92765
dce_wavelet-LHL_glcm_SumAverage	9.85588
dce_wavelet-LHL_glcm_JointAverage	9.85588
dce_wavelet-HHL_glrlm_ShortRunLowGrayLevelEmphasis	9.85327
dce_logarithm_glrlm_LongRunEmphasis	9.79846
dce_wavelet-HLH_gldm_SmallDependenceLowGrayLevelEmphasis	9.73655
dce_wavelet-LLL_gldm_DependenceNonUniformity	9.68654
dce_wavelet-HLH_firstorder_Range	9.67147
dce_square_glszm_GrayLevelNonUniformity	9.6153
dce_original_ngtdm_Strength	9.5352
dce_wavelet-LLL_glszm_SizeZoneNonUniformity	9.528
dce_logarithm_gldm_DependenceVariance	9.44751
dce_original_glcm_DifferenceEntropy	9.44377
dce_original_glszm_GrayLevelNonUniformity	9.40944
dce_logarithm_ngtdm_Coarseness	9.39579
dce_wavelet-LLH_ngtdm_Coarseness	9.31738
dce_original_gldm_SmallDependenceEmphasis	9.26527
dce_wavelet-LLL_ngtdm_Complexity	9.25904
dce_wavelet-HHL_firstorder_Median	9.22641
dce_logarithm_gldm_DependenceEntropy	9.21675
dce_wavelet-HHH_glszm_GrayLevelNonUniformity	9.19409
dce_wavelet-HLL_glrlm_ShortRunLowGrayLevelEmphasis	9.16535
dce_wavelet-HHH_glrlm_GrayLevelNonUniformity	9.15208
dce_wavelet-HLH_glrlm_ShortRunLowGrayLevelEmphasis	9.11
dce_wavelet-HLH_firstorder_Minimum	9.02005
dce_wavelet-HLH_glcm_JointAverage	9.01531
dce_wavelet-HLH_glcm_SumAverage	9.01531
dce_wavelet-HLH_glcm_Idmn	8.96515
dce_gradient_glrlm_RunLengthNonUniformity	8.95176
dce_original_gldm_DependenceNonUniformityNormalized	8.92496
dce_wavelet-LLL_firstorder_Entropy	8.90317
dce_wavelet-LLL_firstorder_Range	8.87587
dce_wavelet-HHL_gldm_SmallDependenceLowGrayLevelEmphasis	8.78423
dce_logarithm_glcm_InverseVariance	8.76994
dce_square_glrlm_GrayLevelNonUniformity	8.76846
dce_exponential_glcm_MaximumProbability	8.74308
dce_wavelet-HHH_ngtdm_Coarseness	8.73614
dce_wavelet-LHL_firstorder_90Percentile	8.71966
dce_gradient_glcm_JointEntropy	8.71828
dce_original_glszm_ZonePercentage	8.69402
dce_original_glcm_Imc1	8.66711
dce_wavelet-HLH_ngtdm_Complexity	8.64949
dce_gradient_glrlm_RunPercentage	8.63081
dce_wavelet-HLL_ngtdm_Complexity	8.60814
dce_wavelet-LLL_gldm_DependenceNonUniformityNormalized	8.60577
dce_wavelet-HLH_glrlm_GrayLevelNonUniformity	8.59112
dce_gradient_ngtdm_Coarseness	8.5538
dce_wavelet-HLH_glrlm_ShortRunHighGrayLevelEmphasis	8.53166
dce_wavelet-LLL_ngtdm_Strength	8.51177
dce_wavelet-HHL_gldm_DependenceNonUniformity	8.47539
dce_wavelet-LLL_glrlm_GrayLevelNonUniformityNormalized	8.46795
dce_original_glcm_DifferenceAverage	8.45008
dce_wavelet-HLH_glcm_Autocorrelation	8.42892
dce_wavelet-HLH_gldm_HighGrayLevelEmphasis	8.40211
dce_exponential_gldm_DependenceNonUniformityNormalized	8.38973
dce_wavelet-HLH_glrlm_HighGrayLevelRunEmphasis	8.36435
dce_wavelet-LLH_glrlm_GrayLevelNonUniformity	8.33799
dce_wavelet-HLL_glrlm_LongRunHighGrayLevelEmphasis	8.32316
dce_wavelet-HLL_firstorder_90Percentile	8.32124
dce_original_firstorder_Mean	8.29398
dce_exponential_ngtdm_Coarseness	8.2038
dce_gradient_gldm_DependenceNonUniformityNormalized	8.18517
dce_wavelet-LLL_firstorder_Mean	8.17062
dce_wavelet-LHH_glrlm_GrayLevelNonUniformity	8.15635
dce_logarithm_firstorder_Minimum	8.13724
dce_wavelet-LLH_firstorder_Energy	8.12086
dce_wavelet-LLH_firstorder_TotalEnergy	8.12086
dce_exponential_firstorder_10Percentile	8.10127
dce_wavelet-LLL_glcm_Imc1	8.10094
dce_squareroot_glcm_Imc1	8.0903
dce_squareroot_glrlm_ShortRunHighGrayLevelEmphasis	8.07201
dce_wavelet-LHL_glrlm_RunLengthNonUniformity	8.04884
dce_wavelet-HLL_glrlm_LowGrayLevelRunEmphasis	8.02636
dce_wavelet-LHL_glrlm_ShortRunHighGrayLevelEmphasis	7.98058
dce_wavelet-LHL_firstorder_Minimum	7.96227
dce_wavelet-HLL_gldm_LowGrayLevelEmphasis	7.95883
dce_wavelet-LHH_glrlm_RunEntropy	7.95584
dce_squareroot_glrlm_RunLengthNonUniformity	7.94311
dce_wavelet-HLL_glrlm_RunLengthNonUniformity	7.90739
dce_wavelet-HHL_ngtdm_Coarseness	7.88384
dce_wavelet-HLH_glszm_HighGrayLevelZoneEmphasis	7.84666
dce_wavelet-LHL_glszm_HighGrayLevelZoneEmphasis	7.8256
dce_wavelet-LLL_glszm_ZonePercentage	7.8117
dce_wavelet-LLL_gldm_SmallDependenceEmphasis	7.78564
dce_wavelet-LHL_glcm_Autocorrelation	7.78315
dce_square_glszm_SizeZoneNonUniformity	7.77698
dce_wavelet-LLL_glcm_Id	7.77034
dce_wavelet-LLH_gldm_SmallDependenceLowGrayLevelEmphasis	7.73046
dce_wavelet-LHL_glrlm_HighGrayLevelRunEmphasis	7.72544
dce_original_firstorder_Entropy	7.6964
dce_wavelet-LHL_gldm_HighGrayLevelEmphasis	7.67136
dce_original_glcm_Id	7.66324
dce_squareroot_firstorder_Median	7.65473
dce_squareroot_glcm_InverseVariance	7.6366
dce_square_firstorder_Mean	7.56276
dce_wavelet-HLL_glszm_LowGrayLevelZoneEmphasis	7.5236
dce_wavelet-LLL_glcm_DifferenceEntropy	7.4693
dce_gradient_firstorder_Range	7.38077
dce_squareroot_glrlm_RunPercentage	7.3645
dce_wavelet-LLH_gldm_DependenceNonUniformity	7.33886
dce_gradient_glcm_Id	7.33807
dce_logarithm_glcm_JointAverage	7.31491
dce_logarithm_glcm_SumAverage	7.31491
dce_wavelet-HLH_ngtdm_Coarseness	7.31097
dce_wavelet-LHL_glrlm_LongRunLowGrayLevelEmphasis	7.27175
dce_gradient_firstorder_Maximum	7.25072
dce_wavelet-LHL_gldm_SmallDependenceHighGrayLevelEmphasis	7.21592
dce_wavelet-LHL_glszm_SmallAreaHighGrayLevelEmphasis	7.16533
dce_original_glrlm_RunLengthNonUniformity	7.14598
dce_gradient_glcm_SumAverage	7.13764
dce_gradient_glcm_JointAverage	7.13764
dce_logarithm_gldm_SmallDependenceHighGrayLevelEmphasis	7.05626
dce_logarithm_ngtdm_Contrast	7.05393
dce_gradient_glrlm_LongRunEmphasis	7.03589
dce_wavelet-LLL_glcm_DifferenceAverage	6.99472
dce_gradient_glcm_Idm	6.91457
dce_square_glcm_JointAverage	6.88537
dce_square_glcm_SumAverage	6.88537
dce_logarithm_glrlm_RunVariance	6.88511
dce_wavelet-HHL_firstorder_Minimum	6.8561
dce_gradient_glrlm_ShortRunEmphasis	6.84595
dce_squareroot_glcm_ClusterProminence	6.84267
dce_squareroot_glrlm_HighGrayLevelRunEmphasis	6.82594
dce_wavelet-HLH_glrlm_RunEntropy	6.79097
dce_wavelet-LLL_glcm_InverseVariance	6.77552
dce_exponential_glcm_JointEnergy	6.77257
dce_exponential_firstorder_Uniformity	6.73982
dce_wavelet-LLL_glrlm_RunLengthNonUniformityNormalized	6.73849
dce_wavelet-LLL_glrlm_RunLengthNonUniformity	6.73401
dce_original_glcm_Contrast	6.72111
dce_wavelet-HHL_glcm_SumAverage	6.68347
dce_wavelet-HHL_glcm_JointAverage	6.68347
dce_gradient_glrlm_RunLengthNonUniformityNormalized	6.68086
dce_squareroot_ngtdm_Contrast	6.6792
dce_wavelet-HHH_glszm_SizeZoneNonUniformity	6.6741
dce_squareroot_firstorder_Mean	6.66604
dce_wavelet-HHL_ngtdm_Contrast	6.66201
dce_logarithm_firstorder_Skewness	6.61837
dce_exponential_glrlm_LowGrayLevelRunEmphasis	6.59541
dce_gradient_glszm_ZonePercentage	6.58756
dce_wavelet-HHL_glrlm_LowGrayLevelRunEmphasis	6.58383
dce_wavelet-HLH_glszm_SmallAreaHighGrayLevelEmphasis	6.57126
dce_gradient_gldm_SmallDependenceEmphasis	6.53805
dce_gradient_glcm_SumEntropy	6.47633
dce_square_gldm_DependenceNonUniformity	6.47551
dce_original_firstorder_RootMeanSquared	6.47041
dce_wavelet-LHH_ngtdm_Coarseness	6.44894
dce_logarithm_gldm_SmallDependenceLowGrayLevelEmphasis	6.43749
dce_square_glszm_LargeAreaLowGrayLevelEmphasis	6.43155
dce_wavelet-LHL_firstorder_Kurtosis	6.42231
dce_wavelet-LLL_firstorder_RootMeanSquared	6.41661
dce_wavelet-HLH_glszm_LowGrayLevelZoneEmphasis	6.40334
dce_squareroot_ngtdm_Busyness	6.3783
dce_wavelet-LLL_glrlm_ShortRunEmphasis	6.37417
dce_square_glrlm_RunLengthNonUniformity	6.36368
dce_original_glcm_Idm	6.33492
dce_original_shape_VoxelVolume	6.32834
dce_original_shape_MeshVolume	6.30026
dce_gradient_gldm_LargeDependenceEmphasis	6.29424
dce_wavelet-HHL_gldm_LowGrayLevelEmphasis	6.27117
dce_wavelet-HHL_glszm_ZoneEntropy	6.24592
dce_wavelet-LHH_glszm_ZoneEntropy	6.23556
dce_logarithm_glcm_Imc1	6.23004
dce_square_glszm_LowGrayLevelZoneEmphasis	6.20637
dce_wavelet-HHL_firstorder_Range	6.194
dce_wavelet-HLH_glcm_Idn	6.18575
dce_wavelet-LLL_gldm_DependenceEntropy	6.16949
dce_wavelet-LLH_glszm_ZoneEntropy	6.1435
dce_wavelet-HHL_firstorder_Mean	6.12934
dce_exponential_glcm_SumEntropy	6.10765
dce_logarithm_glcm_JointEnergy	6.09961
dce_wavelet-HLH_glrlm_LowGrayLevelRunEmphasis	6.08709
dce_wavelet-HHL_glrlm_GrayLevelNonUniformity	6.0823
dce_wavelet-HHL_glszm_LowGrayLevelZoneEmphasis	6.07927
dce_wavelet-HHH_gldm_GrayLevelNonUniformity	6.06677
dce_wavelet-LLL_glcm_Idm	6.01424
dce_logarithm_firstorder_Energy	6.01397
dce_logarithm_firstorder_TotalEnergy	6.01397
dce_wavelet-HLH_gldm_SmallDependenceHighGrayLevelEmphasis	6.01042
dce_wavelet-LHH_gldm_SmallDependenceLowGrayLevelEmphasis	6.00611
dce_wavelet-LLL_glszm_GrayLevelNonUniformity	6.0016
dce_exponential_firstorder_Entropy	5.98019
dce_squareroot_gldm_DependenceEntropy	5.95482
dce_wavelet-LHL_ngtdm_Complexity	5.87351
dce_exponential_gldm_DependenceEntropy	5.84813
dce_wavelet-HLH_glszm_SmallAreaLowGrayLevelEmphasis	5.83846
dce_wavelet-LLH_firstorder_Mean	5.80291
dce_wavelet-HHL_firstorder_Energy	5.77344
dce_wavelet-HHL_firstorder_TotalEnergy	5.77344
dce_wavelet-LLL_glrlm_RunEntropy	5.76532
dce_original_glszm_SmallAreaEmphasis	5.75779
dce_gradient_ngtdm_Strength	5.74272
dce_wavelet-HLH_glszm_ZoneEntropy	5.73811
dce_squareroot_firstorder_RootMeanSquared	5.72624
dce_wavelet-LLL_glcm_Contrast	5.72333
dce_logarithm_glcm_MaximumProbability	5.6971
dce_gradient_glcm_Autocorrelation	5.69611
dce_gradient_ngtdm_Complexity	5.69067
dce_gradient_glcm_DifferenceAverage	5.67518
dce_exponential_firstorder_Median	5.65579
dce_exponential_glcm_JointEntropy	5.64396
dce_squareroot_gldm_HighGrayLevelEmphasis	5.6266
dce_exponential_glrlm_LongRunLowGrayLevelEmphasis	5.62165
dce_original_glszm_SizeZoneNonUniformityNormalized	5.59535
dce_logarithm_glszm_SmallAreaEmphasis	5.58825
dce_gradient_firstorder_Uniformity	5.54047
dce_wavelet-HHL_firstorder_Maximum	5.52193
dce_original_glrlm_RunLengthNonUniformityNormalized	5.51555
dce_original_glrlm_ShortRunEmphasis	5.50953
dce_wavelet-HLH_gldm_LowGrayLevelEmphasis	5.42544
dce_exponential_glcm_Id	5.42522
dce_original_glrlm_GrayLevelNonUniformity	5.407
dce_exponential_firstorder_Kurtosis	5.37432
dce_wavelet-HHH_firstorder_Energy	5.3691
dce_wavelet-HHH_firstorder_TotalEnergy	5.3691
dce_gradient_glcm_Imc1	5.3444
dce_wavelet-LHH_glcm_Autocorrelation	5.29937
dce_wavelet-LHH_glrlm_HighGrayLevelRunEmphasis	5.28466
dce_wavelet-LHH_gldm_HighGrayLevelEmphasis	5.26248
dce_wavelet-HHL_glszm_SizeZoneNonUniformity	5.21167
dce_wavelet-LLH_glszm_SmallAreaLowGrayLevelEmphasis	5.20144
dce_exponential_glcm_Idm	5.19596
dce_gradient_glrlm_RunVariance	5.19032
dce_gradient_glcm_DifferenceEntropy	5.1636
dce_square_firstorder_RootMeanSquared	5.05398
dce_wavelet-LLL_glszm_SmallAreaLowGrayLevelEmphasis	5.03593
dce_original_glcm_SumSquares	5.02692
dce_wavelet-LHH_glszm_HighGrayLevelZoneEmphasis	5.02451
dce_wavelet-LHL_glrlm_RunVariance	5.00581
dce_wavelet-HHH_firstorder_Minimum	4.99436
dce_wavelet-HHH_glcm_Idn	4.97855
dce_wavelet-HHH_glcm_SumAverage	4.96045
dce_wavelet-HHH_glcm_JointAverage	4.96045
dce_wavelet-LLH_glszm_LowGrayLevelZoneEmphasis	4.93159
dce_wavelet-HHH_firstorder_Range	4.87242
dce_wavelet-LHH_firstorder_Range	4.8644
dce_squareroot_glcm_SumAverage	4.85614
dce_squareroot_glcm_JointAverage	4.85614
dce_exponential_glcm_ClusterShade	4.84755
dce_wavelet-LLH_glcm_Idmn	4.8466
dce_original_glcm_ClusterTendency	4.84042
dce_squareroot_glcm_Autocorrelation	4.83076
dce_wavelet-HHH_gldm_DependenceNonUniformity	4.81703
dce_wavelet-LHH_firstorder_Minimum	4.80104
dce_wavelet-LHH_firstorder_Maximum	4.79973
dce_wavelet-HLL_glrlm_GrayLevelNonUniformity	4.79612
dce_gradient_glcm_JointEnergy	4.73289
dce_wavelet-HLL_glcm_ClusterTendency	4.7315
dce_wavelet-LLL_firstorder_Uniformity	4.72983
dce_square_glcm_Autocorrelation	4.70186
dce_wavelet-LLL_glcm_SumSquares	4.66889
dce_wavelet-LHH_glcm_SumAverage	4.65264
dce_wavelet-LHH_glcm_JointAverage	4.65264
dce_wavelet-LHL_gldm_LargeDependenceLowGrayLevelEmphasis	4.64715
dce_wavelet-LHH_glrlm_ShortRunHighGrayLevelEmphasis	4.6401
dce_wavelet-HLH_gldm_GrayLevelNonUniformity	4.61022
dce_wavelet-LLH_glrlm_RunVariance	4.60351
dce_wavelet-HLL_glcm_SumSquares	4.58548
dce_exponential_glrlm_RunLengthNonUniformityNormalized	4.58184
dce_logarithm_glszm_SizeZoneNonUniformityNormalized	4.55484
dce_gradient_glszm_SmallAreaEmphasis	4.5448
dce_wavelet-LLL_glcm_ClusterTendency	4.53582
dce_square_glrlm_ShortRunHighGrayLevelEmphasis	4.53516
dce_wavelet-LHL_glcm_SumEntropy	4.53163
dce_wavelet-HHH_firstorder_Maximum	4.52279
dce_gradient_glcm_Contrast	4.51202
dce_wavelet-LLL_glszm_ZoneEntropy	4.45705
dce_wavelet-LLL_glszm_GrayLevelNonUniformityNormalized	4.42533
dce_wavelet-LLH_glcm_SumAverage	4.41823
dce_wavelet-LLH_glcm_JointAverage	4.41823
dce_exponential_glszm_GrayLevelNonUniformity	4.38776
dce_wavelet-LLL_glrlm_RunPercentage	4.38182
dce_wavelet-LLL_glrlm_GrayLevelNonUniformity	4.37921
dce_wavelet-LLH_gldm_DependenceVariance	4.3759
dce_original_firstorder_InterquartileRange	4.37379
dce_wavelet-HLL_glcm_ClusterProminence	4.3672
dce_wavelet-LHH_gldm_GrayLevelNonUniformity	4.36064
dce_wavelet-LHL_glrlm_GrayLevelNonUniformity	4.35073
dce_gradient_glrlm_GrayLevelNonUniformity	4.34219
dce_gradient_firstorder_Median	4.33933
dce_squareroot_firstorder_Uniformity	4.27284
dce_gradient_firstorder_Entropy	4.27048
dce_gradient_gldm_DependenceVariance	4.25982
dce_wavelet-HHL_glszm_SmallAreaEmphasis	4.22946
dce_wavelet-HLH_glcm_ClusterProminence	4.20277
dce_squareroot_glrlm_GrayLevelNonUniformity	4.20265
dce_wavelet-LHL_glcm_JointEnergy	4.19411
dce_square_glrlm_HighGrayLevelRunEmphasis	4.17275
dce_wavelet-LHL_glrlm_LongRunEmphasis	4.1539
dce_wavelet-LHL_gldm_LargeDependenceEmphasis	4.13551
dce_logarithm_glrlm_GrayLevelNonUniformity	4.11653
dce_wavelet-LLH_firstorder_Minimum	4.11177
dce_squareroot_glrlm_LongRunEmphasis	4.11055
dce_wavelet-HHH_glszm_LowGrayLevelZoneEmphasis	4.10994
dce_original_firstorder_RobustMeanAbsoluteDeviation	4.09837
dce_gradient_glszm_SizeZoneNonUniformityNormalized	4.09364
dce_wavelet-HLL_gldm_GrayLevelNonUniformity	4.08785
dce_squareroot_firstorder_Energy	4.08052
dce_squareroot_firstorder_TotalEnergy	4.08052
dce_wavelet-HLL_glrlm_RunVariance	4.06896
dce_wavelet-LLH_firstorder_Range	4.04292
dce_wavelet-HLL_glcm_DifferenceVariance	4.0285
dce_wavelet-LLL_firstorder_InterquartileRange	3.99868
dce_original_glrlm_RunPercentage	3.98998
dce_wavelet-LHL_glcm_JointEntropy	3.95154
dce_wavelet-HHL_gldm_GrayLevelNonUniformity	3.94489
dce_square_glcm_Imc1	3.94296
dce_gradient_gldm_SmallDependenceHighGrayLevelEmphasis	3.92776
dce_exponential_glcm_Correlation	3.92252
dce_wavelet-HHH_glrlm_RunPercentage	3.92088
dce_wavelet-HHH_glrlm_LongRunHighGrayLevelEmphasis	3.91571
dce_wavelet-HHH_gldm_LargeDependenceHighGrayLevelEmphasis	3.90994
dce_original_glcm_DifferenceVariance	3.90664
dce_wavelet-LHH_gldm_DependenceNonUniformity	3.90172
dce_wavelet-HLL_gldm_DependenceVariance	3.89111
dce_gradient_firstorder_Mean	3.88349
dce_squareroot_gldm_SmallDependenceLowGrayLevelEmphasis	3.8795
dce_wavelet-LLH_firstorder_Maximum	3.86962
dce_wavelet-HLL_gldm_LargeDependenceEmphasis	3.84825
dce_original_gldm_GrayLevelVariance	3.84098
dce_square_gldm_HighGrayLevelEmphasis	3.83686
dce_wavelet-HHH_glcm_ClusterTendency	3.82708
dce_original_gldm_DependenceEntropy	3.82083
dce_gradient_glcm_MaximumProbability	3.82007
dce_original_firstorder_Variance	3.8179
dce_wavelet-HLH_gldm_DependenceNonUniformity	3.81394
dce_exponential_glrlm_RunPercentage	3.80587
dce_wavelet-HHH_glcm_Autocorrelation	3.80085
dce_original_firstorder_MeanAbsoluteDeviation	3.80071
dce_wavelet-HHH_glrlm_HighGrayLevelRunEmphasis	3.79556
dce_exponential_glcm_JointAverage	3.79425
dce_exponential_glcm_SumAverage	3.79425
dce_original_glszm_GrayLevelNonUniformityNormalized	3.79256
dce_wavelet-HHH_gldm_HighGrayLevelEmphasis	3.78865
dce_wavelet-HLH_gldm_LargeDependenceLowGrayLevelEmphasis	3.7817
dce_wavelet-HLH_gldm_DependenceEntropy	3.77978
dce_squareroot_gldm_LargeDependenceEmphasis	3.77247
dce_wavelet-LLL_glszm_SizeZoneNonUniformityNormalized	3.77013
dce_wavelet-HLL_glszm_GrayLevelVariance	3.76879
dce_wavelet-HLL_firstorder_Variance	3.76609
dce_wavelet-HLL_glcm_Contrast	3.76163
dce_wavelet-LHL_glcm_ClusterTendency	3.75893
dce_wavelet-HLL_gldm_GrayLevelVariance	3.75435
dce_logarithm_glszm_SmallAreaHighGrayLevelEmphasis	3.75269
dce_wavelet-LLH_glcm_Autocorrelation	3.7473
dce_wavelet-HHL_gldm_LargeDependenceHighGrayLevelEmphasis	3.73145
dce_wavelet-HHH_gldm_LargeDependenceEmphasis	3.6936
dce_wavelet-LLH_glrlm_ShortRunHighGrayLevelEmphasis	3.67952
dce_wavelet-LHH_glszm_SmallAreaHighGrayLevelEmphasis	3.66927
dce_wavelet-LHL_gldm_GrayLevelNonUniformity	3.63141
dce_wavelet-LLL_glszm_SmallAreaEmphasis	3.60224
dce_wavelet-LLL_gldm_GrayLevelVariance	3.56732
dce_wavelet-LLL_firstorder_Variance	3.56682
dce_wavelet-LLL_firstorder_MeanAbsoluteDeviation	3.56583
dce_wavelet-LLL_firstorder_RobustMeanAbsoluteDeviation	3.56556
dce_wavelet-HLH_ngtdm_Contrast	3.56514
dce_wavelet-HHH_glszm_HighGrayLevelZoneEmphasis	3.55763
dce_wavelet-HHH_glszm_SmallAreaHighGrayLevelEmphasis	3.55653
dce_squareroot_glrlm_RunVariance	3.54959
dce_squareroot_gldm_LargeDependenceLowGrayLevelEmphasis	3.54116
dce_exponential_glrlm_ShortRunLowGrayLevelEmphasis	3.5359
dce_wavelet-LHH_gldm_DependenceEntropy	3.53475
dce_wavelet-HLL_glcm_JointEntropy	3.52074
dce_wavelet-LHL_glcm_SumSquares	3.51207
dce_squareroot_glrlm_LongRunLowGrayLevelEmphasis	3.50443
dce_wavelet-HHH_gldm_SmallDependenceEmphasis	3.49689
dce_wavelet-HLL_glrlm_GrayLevelVariance	3.47934
dce_original_glrlm_GrayLevelNonUniformityNormalized	3.46311
dce_wavelet-LLH_gldm_HighGrayLevelEmphasis	3.45181
dce_wavelet-HHH_glrlm_ShortRunHighGrayLevelEmphasis	3.44261
dce_squareroot_firstorder_Kurtosis	3.43224
dce_gradient_firstorder_Minimum	3.4291
dce_exponential_gldm_LargeDependenceEmphasis	3.40779
dce_exponential_glrlm_RunEntropy	3.40526
dce_wavelet-HLL_glcm_SumEntropy	3.40299
dce_original_glrlm_GrayLevelVariance	3.40111
dce_wavelet-LHL_gldm_DependenceVariance	3.39648
dce_wavelet-HLL_ngtdm_Contrast	3.38549
dce_wavelet-HHL_glcm_Autocorrelation	3.3803
dce_wavelet-LLH_glrlm_LongRunEmphasis	3.37563
dce_logarithm_firstorder_10Percentile	3.37348
dce_original_glrlm_RunEntropy	3.36544
dce_wavelet-HHH_glszm_GrayLevelNonUniformityNormalized	3.35557
dce_wavelet-HHL_gldm_HighGrayLevelEmphasis	3.34765
dce_wavelet-HHL_glrlm_HighGrayLevelRunEmphasis	3.34164
dce_wavelet-LLL_glrlm_GrayLevelVariance	3.33921
dce_wavelet-HHH_glcm_SumEntropy	3.33139
dce_exponential_firstorder_Mean	3.33097
dce_squareroot_glrlm_ShortRunLowGrayLevelEmphasis	3.32279
dce_squareroot_glrlm_LowGrayLevelRunEmphasis	3.31955
dce_wavelet-LLH_glrlm_HighGrayLevelRunEmphasis	3.31262
dce_logarithm_glcm_ClusterShade	3.30614
dce_wavelet-HLH_gldm_LargeDependenceHighGrayLevelEmphasis	3.29428
dce_wavelet-LLL_glszm_LowGrayLevelZoneEmphasis	3.28754
dce_wavelet-LLL_gldm_SmallDependenceLowGrayLevelEmphasis	3.27317
dce_logarithm_glrlm_ShortRunHighGrayLevelEmphasis	3.26866
dce_square_ngtdm_Strength	3.26147
dce_original_glcm_ClusterProminence	3.25823
dce_gradient_gldm_HighGrayLevelEmphasis	3.25515
dce_wavelet-HHL_glszm_HighGrayLevelZoneEmphasis	3.24801
dce_wavelet-LLH_firstorder_Skewness	3.24512
dce_gradient_glcm_DifferenceVariance	3.24155
dce_wavelet-LHH_glcm_Idmn	3.23688
dce_wavelet-LHL_glrlm_RunPercentage	3.23276
dce_exponential_glcm_Imc2	3.22089
dce_original_glrlm_LongRunEmphasis	3.21304
dce_exponential_gldm_SmallDependenceHighGrayLevelEmphasis	3.21186
dce_wavelet-LLH_ngtdm_Contrast	3.19608
dce_wavelet-LLH_gldm_DependenceEntropy	3.18464
dce_wavelet-LLL_gldm_LargeDependenceEmphasis	3.17971
dce_wavelet-LHH_ngtdm_Complexity	3.17289
dce_wavelet-LHL_glcm_ClusterProminence	3.16848
dce_square_glszm_HighGrayLevelZoneEmphasis	3.15694
dce_wavelet-LHH_glszm_SmallAreaLowGrayLevelEmphasis	3.14158
dce_wavelet-HLL_glrlm_RunPercentage	3.13456
dce_wavelet-HHL_gldm_SmallDependenceEmphasis	3.13066
dce_wavelet-LLH_gldm_LargeDependenceLowGrayLevelEmphasis	3.12458
dce_wavelet-LLL_glcm_DifferenceVariance	3.12338
dce_gradient_firstorder_Kurtosis	3.12306
dce_wavelet-LLH_glrlm_LongRunLowGrayLevelEmphasis	3.12191
dce_wavelet-HLL_glrlm_LongRunLowGrayLevelEmphasis	3.1194
dce_wavelet-LHH_ngtdm_Strength	3.11848
dce_wavelet-LLL_glrlm_LongRunEmphasis	3.11594
dce_gradient_gldm_GrayLevelNonUniformity	3.10795
dce_original_glszm_GrayLevelVariance	3.09979
dce_wavelet-HLL_glrlm_LongRunEmphasis	3.09486
dce_wavelet-LHH_glcm_ClusterShade	3.08341
dce_gradient_glrlm_LongRunLowGrayLevelEmphasis	3.07348
dce_wavelet-LLL_glcm_ClusterProminence	3.07145
dce_logarithm_glszm_HighGrayLevelZoneEmphasis	3.06866
dce_wavelet-LLL_glszm_GrayLevelVariance	3.06833
dce_wavelet-HHL_glrlm_ShortRunHighGrayLevelEmphasis	3.05596
dce_wavelet-LHL_glcm_MaximumProbability	3.05258
dce_wavelet-LLL_gldm_DependenceVariance	3.05155
dce_wavelet-LHH_firstorder_Mean	3.04457
dce_wavelet-LHL_glcm_DifferenceVariance	3.03533
dce_original_glrlm_RunVariance	3.01924
dce_wavelet-HLH_firstorder_Mean	3.01912
dce_wavelet-HLH_glrlm_LongRunLowGrayLevelEmphasis	3.0175
dce_wavelet-HLL_glszm_ZoneEntropy	2.9864
dce_gradient_gldm_LargeDependenceLowGrayLevelEmphasis	2.96468
dce_exponential_gldm_DependenceVariance	2.96247
dce_gradient_firstorder_RootMeanSquared	2.96246
dce_wavelet-HLL_glcm_MaximumProbability	2.94111
dce_wavelet-HLH_glszm_LargeAreaHighGrayLevelEmphasis	2.93866
dce_logarithm_glcm_ClusterProminence	2.93704
dce_wavelet-HHH_glszm_SmallAreaEmphasis	2.92518
dce_wavelet-HHL_gldm_LargeDependenceLowGrayLevelEmphasis	2.92457
dce_wavelet-LLL_glcm_JointEnergy	2.91336
dce_wavelet-HLL_glcm_JointEnergy	2.90252
dce_wavelet-HLL_gldm_DependenceNonUniformityNormalized	2.88303
dce_wavelet-HHL_gldm_DependenceVariance	2.87631
dce_wavelet-LHL_glrlm_LongRunHighGrayLevelEmphasis	2.87566
dce_wavelet-LLL_glcm_MaximumProbability	2.87269
dce_wavelet-HHH_glcm_MCC	2.8614
dce_wavelet-LHL_firstorder_Variance	2.85873
dce_wavelet-LLL_glrlm_RunVariance	2.85553
dce_wavelet-LHL_gldm_GrayLevelVariance	2.85477
dce_original_ngtdm_Contrast	2.85318
dce_wavelet-HHH_firstorder_Uniformity	2.83515
dce_wavelet-HLL_glcm_DifferenceAverage	2.83109
dce_gradient_gldm_LowGrayLevelEmphasis	2.82002
dce_square_glrlm_LongRunHighGrayLevelEmphasis	2.81998
dce_exponential_glszm_LargeAreaLowGrayLevelEmphasis	2.81609
dce_original_firstorder_Uniformity	2.8108
dce_wavelet-LHL_firstorder_Entropy	2.80861
dce_wavelet-HHH_gldm_LargeDependenceLowGrayLevelEmphasis	2.80576
dce_wavelet-HHH_ngtdm_Complexity	2.80277
dce_wavelet-LLH_glcm_InverseVariance	2.78815
dce_exponential_glrlm_ShortRunEmphasis	2.773
dce_wavelet-HHL_glszm_GrayLevelVariance	2.7695
dce_squareroot_glcm_JointEnergy	2.75871
dce_logarithm_glrlm_HighGrayLevelRunEmphasis	2.73816
dce_original_gldm_LargeDependenceEmphasis	2.71915
dce_wavelet-LLL_gldm_LargeDependenceHighGrayLevelEmphasis	2.70442
dce_wavelet-HHL_firstorder_Kurtosis	2.70056
dce_exponential_glszm_LargeAreaEmphasis	2.69113
dce_logarithm_gldm_HighGrayLevelEmphasis	2.67184
dce_wavelet-LHL_firstorder_Uniformity	2.67059
dce_wavelet-LLH_glszm_HighGrayLevelZoneEmphasis	2.66943
dce_squareroot_gldm_DependenceVariance	2.66893
dce_wavelet-LHH_glszm_LargeAreaHighGrayLevelEmphasis	2.66479
dce_wavelet-LHL_glcm_Contrast	2.64537
dce_logarithm_glcm_Autocorrelation	2.64336
dce_wavelet-HHL_glszm_SmallAreaHighGrayLevelEmphasis	2.63139
dce_exponential_glszm_ZonePercentage	2.62386
dce_exponential_gldm_DependenceNonUniformity	2.61041
dce_wavelet-HHH_glcm_SumSquares	2.59143
dce_wavelet-LHL_glrlm_GrayLevelVariance	2.59127
dce_exponential_glszm_ZoneVariance	2.58499
dce_exponential_glrlm_GrayLevelNonUniformityNormalized	2.57529
dce_wavelet-HLH_glrlm_RunVariance	2.57124
dce_wavelet-HHL_glszm_ZonePercentage	2.56402
dce_wavelet-LLH_gldm_LargeDependenceEmphasis	2.5612
dce_wavelet-HHH_glrlm_GrayLevelVariance	2.56072
dce_wavelet-LLH_glrlm_GrayLevelVariance	2.55903
dce_wavelet-HHH_gldm_GrayLevelVariance	2.55839
dce_exponential_glrlm_LongRunEmphasis	2.55126
dce_original_firstorder_Energy	2.55022
dce_original_firstorder_TotalEnergy	2.55022
dce_wavelet-LLL_firstorder_Energy	2.54796
dce_wavelet-LLL_firstorder_TotalEnergy	2.54796
dce_exponential_gldm_SmallDependenceEmphasis	2.5432
dce_wavelet-HHL_glszm_SizeZoneNonUniformityNormalized	2.53297
dce_wavelet-HHH_glcm_Idmn	2.52237
dce_gradient_firstorder_10Percentile	2.51446
dce_wavelet-HHL_glcm_ClusterTendency	2.50311
dce_wavelet-HHH_firstorder_Entropy	2.49574
dce_wavelet-LLL_glszm_LargeAreaLowGrayLevelEmphasis	2.49203
dce_original_gldm_SmallDependenceHighGrayLevelEmphasis	2.48004
dce_original_glcm_JointEnergy	2.47772
dce_logarithm_firstorder_Maximum	2.46915
dce_wavelet-HHH_gldm_SmallDependenceHighGrayLevelEmphasis	2.46482
dce_wavelet-HHH_glrlm_GrayLevelNonUniformityNormalized	2.46199
dce_squareroot_gldm_LowGrayLevelEmphasis	2.45042
dce_squareroot_firstorder_Maximum	2.4479
dce_wavelet-LHH_gldm_LargeDependenceHighGrayLevelEmphasis	2.43516
dce_wavelet-LHL_glrlm_RunLengthNonUniformityNormalized	2.42319
dce_wavelet-LHH_firstorder_Median	2.40311
dce_wavelet-LLL_glszm_LargeAreaEmphasis	2.39945
dce_exponential_glrlm_RunVariance	2.39762
dce_exponential_glrlm_LongRunHighGrayLevelEmphasis	2.39281
dce_wavelet-LLL_glszm_ZoneVariance	2.39259
dce_wavelet-LHH_glcm_Idn	2.39229
dce_square_glszm_SmallAreaLowGrayLevelEmphasis	2.38904
dce_wavelet-HHH_firstorder_Kurtosis	2.38864
dce_wavelet-LHH_gldm_SmallDependenceHighGrayLevelEmphasis	2.37684
dce_squareroot_glszm_LargeAreaLowGrayLevelEmphasis	2.3734
dce_square_ngtdm_Complexity	2.36852
dce_wavelet-LHL_glrlm_ShortRunEmphasis	2.36131
dce_square_glrlm_RunVariance	2.36036
dce_wavelet-LLL_glcm_MCC	2.35906
dce_original_glrlm_LongRunHighGrayLevelEmphasis	2.34912
dce_wavelet-HHH_glcm_ClusterShade	2.33262
dce_wavelet-HHL_glcm_SumSquares	2.33013
dce_wavelet-HHL_firstorder_RootMeanSquared	2.31916
dce_gradient_glszm_SmallAreaHighGrayLevelEmphasis	2.31762
dce_wavelet-HHL_glcm_ClusterShade	2.30099
dce_wavelet-HHH_glrlm_LongRunLowGrayLevelEmphasis	2.29033
dce_wavelet-HLL_glrlm_RunLengthNonUniformityNormalized	2.28677
dce_wavelet-HHL_gldm_GrayLevelVariance	2.27901
dce_wavelet-LHL_ngtdm_Contrast	2.27685
dce_wavelet-LHL_glszm_GrayLevelVariance	2.2721
dce_wavelet-LLH_firstorder_Median	2.26955
dce_exponential_glcm_Autocorrelation	2.26388
dce_wavelet-HHL_firstorder_Variance	2.26109
dce_wavelet-LHH_firstorder_Skewness	2.25198
dce_wavelet-HLL_gldm_SmallDependenceEmphasis	2.2495
dce_wavelet-LHH_glrlm_RunVariance	2.24864
dce_wavelet-HHL_glrlm_RunPercentage	2.23782
dce_wavelet-HHH_glcm_DifferenceVariance	2.22985
dce_wavelet-LLL_glcm_Imc2	2.213
dce_wavelet-HHL_glrlm_GrayLevelVariance	2.21249
dce_wavelet-LLL_glszm_LargeAreaHighGrayLevelEmphasis	2.2097
dce_wavelet-HLL_firstorder_RootMeanSquared	2.20625
dce_wavelet-HLL_glcm_DifferenceEntropy	2.20113
dce_wavelet-HLL_firstorder_MeanAbsoluteDeviation	2.19664
dce_wavelet-LLL_glrlm_LongRunHighGrayLevelEmphasis	2.18923
dce_original_glcm_InverseVariance	2.18892
dce_square_glrlm_LongRunEmphasis	2.18734
dce_square_glcm_JointEnergy	2.18145
dce_wavelet-HLL_glszm_ZonePercentage	2.18079
dce_square_gldm_LargeDependenceHighGrayLevelEmphasis	2.17791
dce_exponential_glcm_DifferenceEntropy	2.17541
dce_wavelet-HHL_glrlm_LongRunLowGrayLevelEmphasis	2.17151
dce_wavelet-LLH_glcm_Imc2	2.15353
dce_original_shape_Flatness	2.14046
dce_wavelet-HHL_gldm_LargeDependenceEmphasis	2.13736
dce_wavelet-HLH_firstorder_Kurtosis	2.13711
dce_logarithm_glszm_LargeAreaLowGrayLevelEmphasis	2.13702
dce_squareroot_glszm_ZoneEntropy	2.13278
dce_wavelet-HHL_glcm_DifferenceVariance	2.13137
dce_wavelet-HHH_glcm_ClusterProminence	2.13054
dce_original_gldm_DependenceVariance	2.11724
dce_wavelet-HHH_glszm_ZonePercentage	2.11601
dce_exponential_gldm_LargeDependenceHighGrayLevelEmphasis	2.11417
dce_original_gldm_LargeDependenceHighGrayLevelEmphasis	2.11296
dce_square_firstorder_Range	2.10875
dce_exponential_glrlm_RunLengthNonUniformity	2.10374
dce_wavelet-HHL_firstorder_10Percentile	2.10223
dce_gradient_glszm_GrayLevelNonUniformityNormalized	2.09683
dce_wavelet-HHL_glcm_Contrast	2.09577
dce_wavelet-HHH_firstorder_Variance	2.09267
dce_wavelet-HHL_glszm_SmallAreaLowGrayLevelEmphasis	2.09145
dce_wavelet-HLL_glcm_Imc1	2.08781
dce_wavelet-HLL_firstorder_Entropy	2.0865
dce_gradient_glrlm_ShortRunHighGrayLevelEmphasis	2.08528
dce_wavelet-HHH_gldm_LowGrayLevelEmphasis	2.08043
dce_wavelet-LLH_gldm_GrayLevelNonUniformity	2.06922
dce_wavelet-HHH_glrlm_LowGrayLevelRunEmphasis	2.06866
dce_wavelet-HHL_firstorder_MeanAbsoluteDeviation	2.0465
dce_wavelet-HHL_glszm_LargeAreaHighGrayLevelEmphasis	2.04449
dce_original_glszm_LargeAreaLowGrayLevelEmphasis	2.04303
dce_wavelet-HLL_glrlm_ShortRunEmphasis	2.0338
dce_wavelet-LLH_firstorder_Kurtosis	2.01391
dce_wavelet-HLL_glszm_LargeAreaHighGrayLevelEmphasis	1.99618
dce_wavelet-LHL_firstorder_MeanAbsoluteDeviation	1.99399
dce_gradient_glrlm_HighGrayLevelRunEmphasis	1.98691
dce_square_firstorder_90Percentile	1.96809
dce_squareroot_glcm_MaximumProbability	1.965
dce_wavelet-HHL_glcm_DifferenceAverage	1.96111
dce_wavelet-HHH_glszm_GrayLevelVariance	1.95954
dce_wavelet-HHL_glcm_MCC	1.95897
dce_gradient_glrlm_LowGrayLevelRunEmphasis	1.95137
dce_wavelet-HHH_glrlm_ShortRunEmphasis	1.94732
dce_wavelet-LHL_firstorder_RootMeanSquared	1.94094
dce_wavelet-HLH_gldm_LargeDependenceEmphasis	1.93718
dce_wavelet-HHH_glrlm_RunVariance	1.93551
dce_gradient_glszm_GrayLevelVariance	1.93316
dce_wavelet-LLH_glszm_LargeAreaHighGrayLevelEmphasis	1.93055
dce_logarithm_gldm_GrayLevelNonUniformity	1.91875
dce_gradient_firstorder_90Percentile	1.91252
dce_wavelet-LLH_gldm_DependenceNonUniformityNormalized	1.89419
dce_wavelet-LHL_glcm_DifferenceAverage	1.89071
dce_original_firstorder_Maximum	1.88878
dce_wavelet-LHL_gldm_DependenceEntropy	1.88156
dce_original_glszm_SmallAreaLowGrayLevelEmphasis	1.87122
dce_wavelet-HHH_gldm_SmallDependenceLowGrayLevelEmphasis	1.86781
dce_wavelet-HHL_glrlm_RunVariance	1.86645
dce_wavelet-HHH_glcm_Imc2	1.8658
dce_wavelet-LHL_glszm_ZonePercentage	1.85383
dce_wavelet-LHL_glcm_DifferenceEntropy	1.85
dce_wavelet-HHH_ngtdm_Contrast	1.84671
dce_wavelet-HHL_ngtdm_Complexity	1.84655
dce_wavelet-LLH_glszm_SmallAreaHighGrayLevelEmphasis	1.84423
dce_wavelet-HLL_glcm_ClusterShade	1.82971
dce_wavelet-HHL_gldm_DependenceEntropy	1.82583
dce_wavelet-LHL_gldm_DependenceNonUniformityNormalized	1.81328
dce_wavelet-HHL_glrlm_LongRunHighGrayLevelEmphasis	1.81049
dce_wavelet-LHL_gldm_SmallDependenceEmphasis	1.7934
dce_wavelet-HHH_glcm_JointEntropy	1.78715
dce_gradient_glcm_MCC	1.77909
dce_wavelet-LHL_glrlm_RunEntropy	1.77541
dce_exponential_firstorder_InterquartileRange	1.77195
dce_wavelet-LHL_ngtdm_Strength	1.76215
dce_wavelet-HLL_gldm_LargeDependenceLowGrayLevelEmphasis	1.75904
dce_square_gldm_SmallDependenceHighGrayLevelEmphasis	1.74562
dce_wavelet-HHL_gldm_SmallDependenceHighGrayLevelEmphasis	1.73738
dce_wavelet-HHL_glcm_DifferenceEntropy	1.73603
dce_wavelet-HHL_glrlm_RunLengthNonUniformityNormalized	1.71311
dce_exponential_glrlm_ShortRunHighGrayLevelEmphasis	1.71282
dce_exponential_gldm_HighGrayLevelEmphasis	1.70904
dce_wavelet-LLH_glcm_MaximumProbability	1.69155
dce_squareroot_gldm_LargeDependenceHighGrayLevelEmphasis	1.68798
dce_wavelet-HLH_glrlm_LongRunEmphasis	1.68461
dce_wavelet-HHL_glszm_GrayLevelNonUniformityNormalized	1.68197
dce_exponential_firstorder_90Percentile	1.67831
dce_square_glszm_SmallAreaHighGrayLevelEmphasis	1.66716
dce_wavelet-LLH_ngtdm_Strength	1.66296
dce_original_glcm_MaximumProbability	1.65927
dce_wavelet-HLH_firstorder_Median	1.65773
dce_original_glszm_LargeAreaEmphasis	1.65226
dce_exponential_firstorder_RootMeanSquared	1.64995
dce_wavelet-LLL_firstorder_Maximum	1.64912
dce_wavelet-HHH_glszm_LargeAreaHighGrayLevelEmphasis	1.64625
dce_original_glszm_ZoneVariance	1.64109
dce_wavelet-HHL_glcm_SumEntropy	1.63913
dce_wavelet-HLL_glcm_Id	1.63422
dce_gradient_glcm_Imc2	1.61876
dce_wavelet-HHL_glcm_ClusterProminence	1.60766
dce_wavelet-HHL_glcm_JointEntropy	1.59893
dce_wavelet-HHH_glrlm_ShortRunLowGrayLevelEmphasis	1.59553
dce_square_gldm_GrayLevelNonUniformity	1.59379
dce_wavelet-HLL_firstorder_InterquartileRange	1.59202
dce_wavelet-HHH_glcm_Contrast	1.5862
dce_exponential_glszm_HighGrayLevelZoneEmphasis	1.56807
dce_wavelet-HHL_firstorder_RobustMeanAbsoluteDeviation	1.56323
dce_exponential_glszm_LowGrayLevelZoneEmphasis	1.55662
dce_wavelet-HHL_firstorder_Entropy	1.53408
dce_logarithm_firstorder_Kurtosis	1.50261
dce_wavelet-HHL_firstorder_InterquartileRange	1.49907
dce_wavelet-LLH_glcm_Idn	1.4844
dce_gradient_glcm_InverseVariance	1.47983
dce_square_gldm_LargeDependenceEmphasis	1.47766
dce_wavelet-HLL_glcm_Idm	1.4717
dce_gradient_ngtdm_Busyness	1.4699
dce_wavelet-LHL_glrlm_GrayLevelNonUniformityNormalized	1.46492
dce_wavelet-HHL_glrlm_LongRunEmphasis	1.46351
dce_wavelet-LHH_gldm_LargeDependenceEmphasis	1.45533
dce_square_glcm_Idn	1.44857
dce_gradient_glrlm_GrayLevelNonUniformityNormalized	1.43138
dce_wavelet-HHH_glrlm_RunLengthNonUniformityNormalized	1.42339
dce_gradient_glcm_SumSquares	1.42191
dce_wavelet-HLL_firstorder_RobustMeanAbsoluteDeviation	1.41899
dce_original_glszm_LargeAreaHighGrayLevelEmphasis	1.41783
dce_wavelet-LHL_glcm_Id	1.40884
dce_wavelet-LLH_glrlm_RunPercentage	1.4032
dce_wavelet-LHL_glszm_ZoneEntropy	1.39687
dce_wavelet-LHH_glrlm_LongRunEmphasis	1.38838
dce_wavelet-LLL_firstorder_90Percentile	1.38014
dce_wavelet-LLL_ngtdm_Contrast	1.37912
dce_square_glszm_LargeAreaHighGrayLevelEmphasis	1.3785
dce_wavelet-HLH_glrlm_RunPercentage	1.37512
dce_wavelet-LLH_glszm_ZoneVariance	1.3599
dce_wavelet-HLL_glszm_SizeZoneNonUniformityNormalized	1.35791
dce_wavelet-LLH_glszm_LargeAreaEmphasis	1.35718
dce_wavelet-LHL_glcm_Idm	1.34388
dce_squareroot_glszm_LargeAreaEmphasis	1.33268
dce_original_firstorder_90Percentile	1.33095
dce_wavelet-HHH_firstorder_Skewness	1.32264
dce_square_firstorder_Maximum	1.32083
dce_squareroot_glszm_ZoneVariance	1.31142
dce_wavelet-HLL_firstorder_Uniformity	1.30165
dce_wavelet-LLL_glcm_JointAverage	1.28969
dce_wavelet-LLL_glcm_SumAverage	1.28969
dce_wavelet-LLH_glrlm_LongRunHighGrayLevelEmphasis	1.28816
dce_wavelet-HHL_firstorder_90Percentile	1.28579
dce_gradient_glrlm_GrayLevelVariance	1.28543
dce_wavelet-LHH_glszm_ZoneVariance	1.28351
dce_wavelet-LHH_glszm_LargeAreaEmphasis	1.28235
dce_wavelet-HLH_firstorder_Skewness	1.28138
dce_wavelet-LLH_glcm_Imc1	1.27888
dce_wavelet-HHH_glrlm_LongRunEmphasis	1.27515
dce_wavelet-LHL_firstorder_InterquartileRange	1.26566
dce_wavelet-HHL_glrlm_ShortRunEmphasis	1.25525
dce_wavelet-LHL_firstorder_RobustMeanAbsoluteDeviation	1.2461
dce_square_firstorder_Uniformity	1.24553
dce_wavelet-HHH_glcm_DifferenceEntropy	1.24047
dce_wavelet-LLH_glszm_SmallAreaEmphasis	1.24019
dce_wavelet-LHL_firstorder_Skewness	1.23761
dce_exponential_glrlm_HighGrayLevelRunEmphasis	1.2271
dce_wavelet-HHL_glcm_Imc2	1.22172
dce_wavelet-LHL_glszm_SmallAreaEmphasis	1.22127
dce_wavelet-LHL_glszm_SizeZoneNonUniformityNormalized	1.21842
dce_square_gldm_DependenceVariance	1.2125
dce_gradient_gldm_SmallDependenceLowGrayLevelEmphasis	1.20802
dce_exponential_firstorder_MeanAbsoluteDeviation	1.20599
dce_wavelet-HHL_glszm_ZoneVariance	1.20471
dce_wavelet-LHH_ngtdm_Contrast	1.19178
dce_wavelet-HLH_glszm_ZoneVariance	1.19133
dce_wavelet-HLH_glszm_LargeAreaEmphasis	1.19046
dce_exponential_glszm_SizeZoneNonUniformity	1.18717
dce_squareroot_glrlm_LongRunHighGrayLevelEmphasis	1.18687
dce_wavelet-HHL_glszm_LargeAreaEmphasis	1.18504
dce_square_glszm_ZoneVariance	1.17465
dce_square_glszm_LargeAreaEmphasis	1.17326
dce_wavelet-LLH_glcm_Correlation	1.16087
dce_original_gldm_LowGrayLevelEmphasis	1.15921
dce_exponential_firstorder_RobustMeanAbsoluteDeviation	1.15668
dce_square_glcm_MaximumProbability	1.15082
dce_wavelet-HHH_firstorder_RootMeanSquared	1.14086
dce_wavelet-LLH_glszm_SizeZoneNonUniformityNormalized	1.13652
dce_exponential_glszm_SmallAreaHighGrayLevelEmphasis	1.13621
dce_square_glcm_InverseVariance	1.1217
dce_wavelet-HLL_glrlm_RunEntropy	1.12011
dce_square_firstorder_Energy	1.10953
dce_square_firstorder_TotalEnergy	1.10953
dce_square_glcm_DifferenceVariance	1.0963
dce_wavelet-LHL_glcm_Imc1	1.09584
dce_gradient_glszm_LowGrayLevelZoneEmphasis	1.07091
dce_wavelet-HLL_glszm_SmallAreaEmphasis	1.05324
dce_squareroot_glcm_Idn	1.05032
dce_wavelet-HLH_gldm_DependenceVariance	1.04944
dce_wavelet-HLL_firstorder_Skewness	1.04864
dce_original_glcm_JointAverage	1.0335
dce_original_glcm_SumAverage	1.0335
dce_square_glcm_Imc2	1.03282
dce_square_glrlm_GrayLevelNonUniformityNormalized	1.02643
dce_gradient_glszm_LargeAreaHighGrayLevelEmphasis	1.02209
dce_wavelet-LHH_glrlm_RunPercentage	1.02124
dce_wavelet-HHL_gldm_DependenceNonUniformityNormalized	1.00894
dce_exponential_glcm_Idmn	1.00673
dce_wavelet-LLH_glcm_JointEnergy	1.00486
dce_wavelet-LLL_glrlm_ShortRunLowGrayLevelEmphasis	0.99815
dce_wavelet-LHH_glrlm_LongRunHighGrayLevelEmphasis	0.993866
dce_original_glcm_Imc2	0.986279
dce_gradient_glcm_Correlation	0.983433
dce_wavelet-LHH_glrlm_ShortRunLowGrayLevelEmphasis	0.980354
dce_squareroot_gldm_GrayLevelNonUniformity	0.979508
dce_gradient_glcm_ClusterTendency	0.978265
dce_logarithm_glcm_Correlation	0.971464
dce_gradient_glszm_HighGrayLevelZoneEmphasis	0.965544
dce_wavelet-HLH_glcm_ClusterShade	0.964188
dce_gradient_gldm_DependenceEntropy	0.957641
dce_gradient_gldm_GrayLevelVariance	0.946039
dce_original_glcm_Idmn	0.940216
dce_wavelet-HHL_glcm_Idm	0.934678
dce_exponential_glszm_SmallAreaEmphasis	0.933707
dce_wavelet-LHH_glrlm_LongRunLowGrayLevelEmphasis	0.928777
dce_wavelet-LLL_glrlm_LowGrayLevelRunEmphasis	0.918832
dce_wavelet-HHL_firstorder_Skewness	0.905907
dce_original_glrlm_LowGrayLevelRunEmphasis	0.896356
dce_wavelet-HHL_glcm_Id	0.893113
dce_wavelet-HHH_firstorder_MeanAbsoluteDeviation	0.88638
dce_wavelet-LLL_glcm_Autocorrelation	0.884915
dce_wavelet-LHL_glszm_GrayLevelNonUniformityNormalized	0.88442
dce_squareroot_glcm_ClusterShade	0.880854
dce_gradient_firstorder_Variance	0.88033
dce_exponential_glcm_DifferenceAverage	0.876162
dce_wavelet-HLH_glrlm_LongRunHighGrayLevelEmphasis	0.863844
dce_wavelet-HLH_glcm_ClusterTendency	0.857686
dce_wavelet-LLH_ngtdm_Busyness	0.855662
dce_wavelet-HLH_glcm_DifferenceVariance	0.853045
dce_original_glrlm_ShortRunLowGrayLevelEmphasis	0.852984
dce_original_glszm_SmallAreaHighGrayLevelEmphasis	0.852866
dce_squareroot_glszm_LargeAreaHighGrayLevelEmphasis	0.84916
dce_wavelet-HHL_firstorder_Uniformity	0.847983
dce_wavelet-HLL_glszm_ZoneVariance	0.842285
dce_wavelet-HLL_glszm_LargeAreaEmphasis	0.831774
dce_square_glcm_Contrast	0.825893
dce_wavelet-HHL_ngtdm_Strength	0.817909
dce_gradient_glcm_ClusterProminence	0.816555
dce_wavelet-LHH_glrlm_LowGrayLevelRunEmphasis	0.811648
dce_wavelet-LLH_glcm_DifferenceVariance	0.801602
dce_wavelet-LLH_glcm_ClusterProminence	0.798898
dce_wavelet-HHH_firstorder_RobustMeanAbsoluteDeviation	0.795556
dce_exponential_glszm_LargeAreaHighGrayLevelEmphasis	0.7941
dce_wavelet-HHH_glszm_ZoneVariance	0.787707
dce_wavelet-LLH_gldm_GrayLevelVariance	0.786283
dce_wavelet-HHL_glcm_MaximumProbability	0.784381
dce_wavelet-LLH_glcm_Contrast	0.783439
dce_wavelet-LLH_firstorder_Variance	0.783238
dce_wavelet-LLH_gldm_SmallDependenceHighGrayLevelEmphasis	0.781568
dce_wavelet-HHH_firstorder_InterquartileRange	0.767491
dce_wavelet-LHH_gldm_LargeDependenceLowGrayLevelEmphasis	0.760387
dce_wavelet-HLH_glcm_SumSquares	0.758526
dce_original_glcm_Idn	0.750278
dce_square_glcm_DifferenceEntropy	0.744649
dce_wavelet-HHH_firstorder_10Percentile	0.744245
dce_wavelet-HLL_glcm_InverseVariance	0.743189
dce_wavelet-LLL_gldm_LowGrayLevelEmphasis	0.739746
dce_original_glszm_LowGrayLevelZoneEmphasis	0.733116
dce_wavelet-HHH_firstorder_90Percentile	0.731013
dce_square_glcm_ClusterProminence	0.716669
dce_original_glrlm_LongRunLowGrayLevelEmphasis	0.711916
dce_wavelet-LLH_glcm_SumSquares	0.710648
dce_square_gldm_DependenceEntropy	0.705291
dce_wavelet-LLL_glcm_Correlation	0.687839
dce_square_gldm_DependenceNonUniformityNormalized	0.686625
dce_gradient_glrlm_LongRunHighGrayLevelEmphasis	0.686124
dce_wavelet-HLL_glcm_Imc2	0.679798
dce_wavelet-LHH_gldm_LowGrayLevelEmphasis	0.678976
dce_gradient_firstorder_MeanAbsoluteDeviation	0.678627
dce_wavelet-LLL_glrlm_LongRunLowGrayLevelEmphasis	0.677448
dce_wavelet-HHH_firstorder_Median	0.674684
dce_wavelet-LHH_gldm_DependenceVariance	0.674428
dce_square_glrlm_RunPercentage	0.671366
dce_gradient_glszm_LargeAreaLowGrayLevelEmphasis	0.668592
dce_wavelet-LHL_glcm_InverseVariance	0.659986
dce_original_glcm_Autocorrelation	0.659719
dce_logarithm_firstorder_Median	0.658644
dce_wavelet-HLH_glcm_Contrast	0.658589
dce_squareroot_glcm_Correlation	0.653313
dce_wavelet-HLL_gldm_DependenceEntropy	0.652992
dce_wavelet-LLL_gldm_GrayLevelNonUniformity	0.652265
dce_original_firstorder_Kurtosis	0.643965
dce_wavelet-LLH_glcm_ClusterTendency	0.641607
dce_logarithm_firstorder_Mean	0.639516
dce_square_glcm_JointEntropy	0.636559
dce_original_glszm_ZoneEntropy	0.634748
dce_wavelet-LHL_glszm_LargeAreaHighGrayLevelEmphasis	0.631029
dce_exponential_glcm_ClusterTendency	0.628792
dce_wavelet-HLH_firstorder_10Percentile	0.628113
dce_original_gldm_GrayLevelNonUniformity	0.620785
dce_exponential_gldm_SmallDependenceLowGrayLevelEmphasis	0.615288
dce_wavelet-LHH_firstorder_Kurtosis	0.609779
dce_logarithm_glcm_Imc2	0.609575
dce_wavelet-LLH_firstorder_Uniformity	0.606651
dce_exponential_glszm_SmallAreaLowGrayLevelEmphasis	0.594189
dce_square_glszm_SmallAreaEmphasis	0.590286
dce_exponential_glszm_SizeZoneNonUniformityNormalized	0.588713
dce_wavelet-HHH_ngtdm_Strength	0.572668
dce_wavelet-HLH_gldm_GrayLevelVariance	0.569714
dce_logarithm_firstorder_RootMeanSquared	0.568412
dce_wavelet-LHH_glcm_Correlation	0.563923
dce_wavelet-HLL_glszm_GrayLevelNonUniformityNormalized	0.563241
dce_wavelet-LHH_glszm_LowGrayLevelZoneEmphasis	0.558159
dce_squareroot_glcm_Idmn	0.552742
dce_wavelet-HLH_glrlm_ShortRunEmphasis	0.54716
dce_wavelet-HLH_firstorder_Variance	0.546727
dce_gradient_glszm_ZoneVariance	0.539215
dce_wavelet-LLL_firstorder_Kurtosis	0.534741
dce_wavelet-HHH_glcm_Imc1	0.534291
dce_wavelet-LHL_glcm_Correlation	0.533514
dce_wavelet-HHL_glcm_JointEnergy	0.531398
dce_gradient_glszm_LargeAreaEmphasis	0.526199
dce_squareroot_firstorder_90Percentile	0.524318
dce_wavelet-HLH_firstorder_RobustMeanAbsoluteDeviation	0.52046
dce_wavelet-HHH_glszm_LargeAreaEmphasis	0.514748
dce_wavelet-HHH_glcm_JointEnergy	0.514336
dce_exponential_glcm_SumSquares	0.51373
dce_wavelet-HLH_firstorder_InterquartileRange	0.513162
dce_wavelet-LLH_glcm_ClusterShade	0.511298
dce_gradient_glrlm_ShortRunLowGrayLevelEmphasis	0.501595
dce_wavelet-LHH_glrlm_ShortRunEmphasis	0.497209
dce_square_glrlm_RunEntropy	0.496835
dce_wavelet-HLL_glrlm_GrayLevelNonUniformityNormalized	0.491468
dce_exponential_gldm_GrayLevelVariance	0.489042
dce_exponential_firstorder_Variance	0.486494
dce_wavelet-LLH_glszm_GrayLevelNonUniformityNormalized	0.482795
dce_wavelet-HHL_glrlm_GrayLevelNonUniformityNormalized	0.473291
dce_wavelet-HLH_glszm_GrayLevelVariance	0.473025
dce_wavelet-LLL_gldm_HighGrayLevelEmphasis	0.473004
dce_square_glszm_SizeZoneNonUniformityNormalized	0.461076
dce_wavelet-LLL_glcm_Idmn	0.452203
dce_wavelet-HLH_firstorder_90Percentile	0.451436
dce_wavelet-LLL_glcm_Idn	0.442036
dce_logarithm_ngtdm_Strength	0.438746
dce_wavelet-HHH_glrlm_RunEntropy	0.432919
dce_wavelet-HHH_glszm_SizeZoneNonUniformityNormalized	0.426946
dce_wavelet-HLH_glcm_Correlation	0.41366
dce_wavelet-HHL_ngtdm_Busyness	0.397103
dce_gradient_glrlm_RunEntropy	0.396497
dce_wavelet-LHH_firstorder_InterquartileRange	0.385122
dce_wavelet-LHH_glszm_SmallAreaEmphasis	0.375208
dce_wavelet-HHL_glcm_InverseVariance	0.370475
dce_wavelet-HLH_glrlm_RunLengthNonUniformityNormalized	0.368874
dce_original_gldm_LargeDependenceLowGrayLevelEmphasis	0.368007
dce_wavelet-LLH_glcm_JointEntropy	0.363757
dce_original_glcm_Correlation	0.357864
dce_wavelet-HLH_glszm_GrayLevelNonUniformityNormalized	0.355722
dce_square_glrlm_RunLengthNonUniformityNormalized	0.355556
dce_wavelet-HLL_glcm_MCC	0.35486
dce_gradient_firstorder_Skewness	0.351322
dce_wavelet-LLL_glrlm_HighGrayLevelRunEmphasis	0.348402
dce_wavelet-LHH_firstorder_RobustMeanAbsoluteDeviation	0.346552
dce_wavelet-LLH_glrlm_GrayLevelNonUniformityNormalized	0.344094
dce_wavelet-LLH_glcm_SumEntropy	0.343899
dce_wavelet-LHH_glszm_LargeAreaLowGrayLevelEmphasis	0.330553
dce_wavelet-HHH_glcm_InverseVariance	0.327963
dce_wavelet-LHH_glszm_SizeZoneNonUniformityNormalized	0.32715
dce_wavelet-HHH_glcm_DifferenceAverage	0.326249
dce_wavelet-HHL_glszm_LargeAreaLowGrayLevelEmphasis	0.324914
dce_wavelet-HLH_ngtdm_Busyness	0.314953
dce_original_gldm_HighGrayLevelEmphasis	0.312231
dce_wavelet-LLH_firstorder_RootMeanSquared	0.31113
dce_wavelet-LHL_glszm_ZoneVariance	0.299026
dce_wavelet-LHH_glrlm_RunLengthNonUniformityNormalized	0.298667
dce_logarithm_glcm_Idmn	0.298175
dce_wavelet-LHL_ngtdm_Busyness	0.292258
dce_wavelet-LHL_glszm_LargeAreaEmphasis	0.288254
dce_wavelet-LHL_glcm_MCC	0.286093
dce_wavelet-LLH_glcm_MCC	0.278925
dce_wavelet-LHH_firstorder_10Percentile	0.278866
dce_exponential_glrlm_GrayLevelVariance	0.273359
dce_wavelet-LLH_glszm_GrayLevelVariance	0.272806
dce_wavelet-LHH_ngtdm_Busyness	0.26844
dce_wavelet-HHH_gldm_DependenceVariance	0.267762
dce_square_glcm_SumEntropy	0.266563
dce_logarithm_firstorder_90Percentile	0.263456
dce_wavelet-HLH_firstorder_MeanAbsoluteDeviation	0.26095
dce_gradient_glszm_ZoneEntropy	0.260929
dce_gradient_firstorder_RobustMeanAbsoluteDeviation	0.252801
dce_wavelet-LHH_glcm_ClusterProminence	0.250258
dce_wavelet-LLL_glrlm_ShortRunHighGrayLevelEmphasis	0.24704
dce_gradient_glcm_Idmn	0.237774
dce_wavelet-HLH_glrlm_GrayLevelVariance	0.235202
dce_exponential_firstorder_Range	0.229241
dce_wavelet-LLH_glrlm_RunLengthNonUniformityNormalized	0.226098
dce_exponential_firstorder_Maximum	0.224736
dce_wavelet-LLH_firstorder_90Percentile	0.221941
dce_wavelet-LHH_firstorder_90Percentile	0.218466
dce_wavelet-HLL_gldm_LargeDependenceHighGrayLevelEmphasis	0.215991
dce_wavelet-LLH_gldm_LargeDependenceHighGrayLevelEmphasis	0.214824
dce_squareroot_glcm_MCC	0.214793
dce_square_glcm_DifferenceAverage	0.209042
dce_original_shape_Elongation	0.203183
dce_wavelet-HLH_glszm_LargeAreaLowGrayLevelEmphasis	0.202216
dce_wavelet-HLH_glcm_SumEntropy	0.201044
dce_wavelet-LHL_glcm_Imc2	0.197409
dce_wavelet-LLH_glcm_DifferenceAverage	0.195133
dce_wavelet-LHL_gldm_LargeDependenceHighGrayLevelEmphasis	0.17207
dce_wavelet-LLH_glrlm_ShortRunEmphasis	0.171526
dce_exponential_glcm_DifferenceVariance	0.170746
dce_wavelet-HLH_glszm_SizeZoneNonUniformityNormalized	0.166531
dce_wavelet-LLH_firstorder_MeanAbsoluteDeviation	0.165347
dce_wavelet-HHH_glszm_SmallAreaLowGrayLevelEmphasis	0.164913
dce_wavelet-HLH_firstorder_RootMeanSquared	0.164217
dce_wavelet-LLH_glcm_Idm	0.161691
dce_wavelet-LLH_glcm_Id	0.157674
dce_exponential_glszm_GrayLevelVariance	0.157044
dce_square_ngtdm_Contrast	0.148378
dce_squareroot_glcm_Imc2	0.146525
dce_logarithm_gldm_LargeDependenceHighGrayLevelEmphasis	0.144923
dce_wavelet-HHL_glcm_Correlation	0.144256
dce_wavelet-LLL_gldm_LargeDependenceLowGrayLevelEmphasis	0.142136
dce_wavelet-LLH_firstorder_InterquartileRange	0.141493
dce_exponential_glcm_InverseVariance	0.141039
dce_square_glszm_ZoneEntropy	0.140502
dce_wavelet-HLH_glcm_MCC	0.137957
dce_square_glrlm_ShortRunEmphasis	0.137236
dce_wavelet-LHL_glszm_LargeAreaLowGrayLevelEmphasis	0.13317
dce_wavelet-HLH_glcm_JointEntropy	0.128893
dce_wavelet-LLL_gldm_SmallDependenceHighGrayLevelEmphasis	0.127258
dce_original_glrlm_HighGrayLevelRunEmphasis	0.125029
dce_square_glszm_GrayLevelNonUniformityNormalized	0.121086
dce_wavelet-HLH_gldm_SmallDependenceEmphasis	0.119864
dce_gradient_glcm_Idn	0.118236
dce_square_glcm_SumSquares	0.115967
dce_wavelet-HLL_ngtdm_Strength	0.115443
dce_wavelet-LHH_glcm_Imc2	0.114595
dce_exponential_glcm_MCC	0.109416
dce_wavelet-LLL_glszm_HighGrayLevelZoneEmphasis	0.108848
dce_wavelet-LHH_firstorder_MeanAbsoluteDeviation	0.108506
dce_wavelet-LLH_firstorder_RobustMeanAbsoluteDeviation	0.107498
dce_wavelet-LHH_glszm_GrayLevelNonUniformityNormalized	0.107256
dce_wavelet-HLH_glszm_SmallAreaEmphasis	0.106597
dce_wavelet-HHH_glcm_MaximumProbability	0.105738
dce_wavelet-HLH_glcm_DifferenceAverage	0.100669
dce_wavelet-LLH_glszm_ZonePercentage	0.0994862
dce_exponential_ngtdm_Busyness	0.0965023
dce_gradient_firstorder_InterquartileRange	0.0964656
dce_logarithm_ngtdm_Busyness	0.0933448
dce_square_glcm_ClusterTendency	0.0896603
dce_wavelet-LHH_glcm_SumEntropy	0.0887151
dce_wavelet-LLH_firstorder_Entropy	0.0819426
dce_wavelet-LHH_glcm_ClusterTendency	0.0720883
dce_original_glszm_HighGrayLevelZoneEmphasis	0.0719231
dce_exponential_glszm_GrayLevelNonUniformityNormalized	0.0701516
dce_wavelet-LHH_glszm_GrayLevelVariance	0.0699254
dce_wavelet-HLH_glcm_MaximumProbability	0.068894
dce_wavelet-HLH_firstorder_Uniformity	0.0641776
dce_wavelet-HLL_ngtdm_Busyness	0.0597101
dce_logarithm_glcm_MCC	0.0591351
dce_wavelet-LHH_glcm_JointEntropy	0.0585248
dce_exponential_glcm_Imc1	0.0569766
dce_wavelet-HLH_firstorder_Entropy	0.0568794
dce_gradient_glcm_ClusterShade	0.0554929
dce_wavelet-HHL_glrlm_RunEntropy	0.055146
dce_square_gldm_SmallDependenceEmphasis	0.0538723
dce_wavelet-HHL_glcm_Imc1	0.05303
dce_exponential_glszm_ZoneEntropy	0.050059
dce_wavelet-LLH_glszm_LargeAreaLowGrayLevelEmphasis	0.0480812
dce_wavelet-LHH_glcm_SumSquares	0.0469619
dce_wavelet-HHH_glcm_Idm	0.0467269
dce_exponential_ngtdm_Contrast	0.0461951
dce_wavelet-LLH_ngtdm_Complexity	0.0441228
dce_wavelet-HLH_glcm_JointEnergy	0.043585
dce_wavelet-LHH_firstorder_Uniformity	0.0410387
dce_wavelet-HHH_glszm_LargeAreaLowGrayLevelEmphasis	0.0407292
dce_original_glrlm_ShortRunHighGrayLevelEmphasis	0.0396878
dce_wavelet-LHL_glcm_ClusterShade	0.0396706
dce_wavelet-HLH_glszm_ZonePercentage	0.0385482
dce_wavelet-HHH_glcm_Correlation	0.0380392
dce_wavelet-LLH_gldm_SmallDependenceEmphasis	0.0377551
dce_wavelet-LHH_glcm_MaximumProbability	0.0366282
dce_exponential_glcm_Contrast	0.0358684
dce_exponential_firstorder_Energy	0.03358
dce_exponential_firstorder_TotalEnergy	0.03358
dce_wavelet-LHH_firstorder_Variance	0.0322564
dce_square_firstorder_InterquartileRange	0.0307013
dce_logarithm_glszm_ZoneVariance	0.0303775
dce_exponential_ngtdm_Strength	0.0302073
dce_logarithm_glszm_LargeAreaHighGrayLevelEmphasis	0.0271178
dce_square_gldm_GrayLevelVariance	0.0264178
dce_wavelet-LHH_glcm_Contrast	0.0262674
dce_wavelet-HLH_glcm_DifferenceEntropy	0.0262544
dce_exponential_ngtdm_Complexity	0.0258802
dce_square_glcm_Id	0.0258633
dce_square_firstorder_Variance	0.0258403
dce_wavelet-LHH_gldm_GrayLevelVariance	0.0250584
dce_logarithm_glszm_LargeAreaEmphasis	0.0248607
dce_wavelet-HHH_ngtdm_Busyness	0.0246784
dce_wavelet-LHH_glcm_InverseVariance	0.0243443
dce_wavelet-LHH_glcm_JointEnergy	0.0242697
dce_wavelet-LHH_glcm_DifferenceVariance	0.0210538
dce_wavelet-LHH_firstorder_Entropy	0.0174253
dce_wavelet-HLL_glszm_LargeAreaLowGrayLevelEmphasis	0.0165631
dce_gradient_glszm_SmallAreaLowGrayLevelEmphasis	0.0146781
dce_wavelet-HLH_glcm_Idm	0.0146574
dce_wavelet-HLH_glrlm_GrayLevelNonUniformityNormalized	0.0135901
dce_wavelet-HLH_glcm_Id	0.0127675
dce_wavelet-HHH_glcm_Id	0.0116706
dce_wavelet-LHH_glrlm_GrayLevelNonUniformityNormalized	0.0116579
dce_wavelet-LLL_glszm_SmallAreaHighGrayLevelEmphasis	0.0109266
dce_square_glcm_MCC	0.0108053
dce_square_glcm_Idm	0.0107832
dce_wavelet-LHH_firstorder_RootMeanSquared	0.0106111
dce_wavelet-HHH_firstorder_Mean	0.00996312
dce_wavelet-LHH_glcm_MCC	0.00925833
dce_logarithm_glrlm_LongRunHighGrayLevelEmphasis	0.0086139
dce_wavelet-LHL_firstorder_10Percentile	0.00801789
dce_wavelet-HLH_glcm_Imc2	0.00763988
dce_original_glcm_MCC	0.00738345
dce_wavelet-HLH_glcm_InverseVariance	0.00705731
dce_wavelet-LHH_glrlm_GrayLevelVariance	0.00694674
dce_wavelet-LHH_glcm_DifferenceAverage	0.0056242
dce_gradient_ngtdm_Contrast	0.00542546
dce_square_glszm_ZonePercentage	0.00522716
dce_exponential_glcm_ClusterProminence	0.00466957
dce_wavelet-LHH_gldm_SmallDependenceEmphasis	0.00461555
dce_logarithm_glcm_Idn	0.00283099
dce_wavelet-LHH_glszm_ZonePercentage	0.00261387
dce_square_firstorder_RobustMeanAbsoluteDeviation	0.00233788
dce_wavelet-HLL_firstorder_10Percentile	0.0020271
dce_wavelet-HLL_glcm_Correlation	0.00195567
dce_wavelet-LLH_glcm_DifferenceEntropy	0.0019429
dce_wavelet-HLH_ngtdm_Strength	0.00176105
dce_square_glszm_GrayLevelVariance	0.00173541
dce_wavelet-LLH_firstorder_10Percentile	0.0015591
dce_square_firstorder_Entropy	0.00143027
dce_wavelet-LHH_glcm_Idm	0.00127524
dce_square_firstorder_MeanAbsoluteDeviation	0.00123698
dce_wavelet-LHH_glcm_DifferenceEntropy	0.00119785
dce_original_gldm_SmallDependenceLowGrayLevelEmphasis	0.0010254
dce_square_glcm_Correlation	0.000867969
dce_square_glrlm_GrayLevelVariance	0.000546409
dce_wavelet-LHH_glcm_Id	0.000508741
dce_square_glcm_Idmn	0.000470582
dce_gradient_gldm_LargeDependenceHighGrayLevelEmphasis	0.000337154
dce_wavelet-HLH_glcm_Imc1	0.000297219
dce_wavelet-LHH_glcm_Imc1	3.78776e-05
[truncated: 88 more columns]
