# Supplementary material for: Value of the Application of CE-MRI Radiomics and Machine Learning in Preoperative Prediction of Sentinel Lymph Node Metastasis in Breast Cancer
Source: Front Oncol. 2021 Nov 19;11:757111. doi: 10.3389/fonc.2021.757111 (PMC8640128; doi:10.3389/fonc.2021.757111)
Supplement: Supplementary file 5 [file Table_5.xlsx]

## Sheet: Sheet1
training_set
	stu_studyId	studyId	PatientID	label	label name	dce_logarithm_gldm_LargeDependenceEmphasis	dce_logarithm_glszm_LowGrayLevelZoneEmphasis	dce_original_shape_Sphericity	dce_original_shape_SurfaceVolumeRatio	dce_squareroot_glszm_LowGrayLevelZoneEmphasis	dce_wavelet-HHH_gldm_DependenceEntropy	dce_wavelet-HLL_firstorder_Maximum	dce_wavelet-HLL_firstorder_Mean	dce_wavelet-HLL_glcm_Idmn	dce_wavelet-HLL_glcm_Idn	dce_wavelet-LHH_glrlm_RunLengthNonUniformity	dce_wavelet-LLH_glrlm_RunEntropy	dce_wavelet-LLH_glszm_GrayLevelNonUniformity	size	birads
415f492e1cd911eb9f3404d9f536dd67	575	6126	2974063	0	yes	0.159258	0.0842224	0.718357	0.0620715	0.128902	0.566282	0.274545	0.897174	0.89364	0.815515	0.291966	0.711587	0.153514	3.8	5
30195f561cf211eb9f3404d9f536dd67	582	6133	2956871	0	yes	0.0226918	0.187676	0.316935	0.802675	0.670029	0.619357	0.0395475	0.89822	0.576899	0.461267	0.0299998	0.129265	0.0139775	1.9	6
2c435cd81cf211eb9f3404d9f536dd67	580	6131	2926833	0	yes	0.0134138	0.0237985	0.213639	0.77168	0.0976917	0.673724	0.176448	0.950403	0.674086	0.537898	0.065238	0.238258	0.0148189	2.3	4
2db19e9a1cf211eb9f3404d9f536dd67	581	6132	2566123	0	yes	0.0519069	0.0634486	0.144158	0.764774	0.095871	0.70233	0.314033	0.842616	0.587239	0.457726	0.124623	0.332502	0.0322807	2.8	6
4e23dd501cf211eb9f3404d9f536dd67	588	6139	2088666	0	yes	0.0581946	0.368161	0.413407	0.79251	0.824707	0.441412	0.0651117	0.874641	0.675582	0.54463	0.0281596	0.251514	0.0177228	1.2	5
38082b161cf211eb9f3404d9f536dd67	585	6136	2568030	0	yes	0.00160634	0.0311832	0.110529	0.755723	0.136792	0.654258	0.56391	0.828704	0.764913	0.662856	0.147125	0.235613	0.0457415	3.4	6
5fb7e69c1cf211eb9f3404d9f536dd67	591	6142	2669685	0	yes	0.0916949	0.404735	0.344639	0.684749	0.487603	0.665428	0.122968	0.816344	0.530434	0.403338	0.0408637	0.253547	0.0201736	1.3	5
34e56dc21cf211eb9f3404d9f536dd67	584	6135	2961022	0	yes	0.0666397	0.0635919	0.0359227	0.717724	0.0664669	0.704319	0.317679	0.90335	0.787358	0.666691	0.285298	0.12734	0.0780397	4	4
4f45ea201cf211eb9f3404d9f536dd67	589	6140	2066762	0	yes	0.0212635	0.0222254	0.0977408	0.701268	0.0817023	0.697499	0.343918	0.873885	0.746737	0.642041	0.176017	0.106491	0.0388175	2.7	5
6dd48f641cf211eb9f3404d9f536dd67	595	6146	2653910	0	yes	0.0343541	0.0621251	0.130631	0.80746	0.202624	0.69898	0.181809	0.955509	0.779423	0.681573	0.108206	0.163501	0.0367911	2.1	4
63a75f9e1cf211eb9f3404d9f536dd67	592	6143	2916894	0	yes	0.0550958	0.0404497	0.0749174	0.800547	0.0907048	0.7671	0.539207	0.755802	0.656482	0.548498	0.200981	0.129343	0.0675367	3	5
7f2dbeac1cf211eb9f3404d9f536dd67	596	6147	2922365	0	yes	0.00790003	0.0464833	0.138755	0.795917	0.099819	0.78642	0.491876	0.92525	0.77457	0.658636	0.117977	0.322682	0.0236832	2.1	5
96923cd01cf211eb9f3404d9f536dd67	603	6154	2838568	0	yes	0.0478148	0.0671852	0.205519	0.819799	0.191455	0.642952	0.150751	0.845811	0.582265	0.456583	0.0675694	0.364804	0.0226382	2	5
6820152a1cf211eb9f3404d9f536dd67	594	6145	2679396	0	yes	0.00624648	0	0	0.718424	0.0131719	0.708728	0.279393	0.871322	0.892883	0.820511	0.352536	0.076742	0.0781013	6	3
93f0fcc81cf211eb9f3404d9f536dd67	602	6153	2489691	0	yes	0.0200794	0.0451583	0.166054	0.787858	0.139812	0.703405	0.299028	0.834864	0.764675	0.664792	0.100077	0.240299	0.0546261	3	5
a9eb6dec1cf211eb9f3404d9f536dd67	606	6157	2766652	0	yes	0.036169	0.0543794	0.132444	0.764454	0.140414	0.695283	0.3291	0.879663	0.806446	0.718157	0.120625	0.352855	0.0326751	2.7	5
b1fa31bc1cf211eb9f3404d9f536dd67	607	6158	2324101	0	yes	0.319299	0.233807	0.288065	0.80822	0.24885	0.839577	0.350736	0.694812	0.431845	0.454767	0.0910372	0.263134	0.0656312	2.1	5
baf9a5181cf211eb9f3404d9f536dd67	609	6160	2506853	0	yes	0.00902059	0.0135595	0.0955972	0.784021	0.0374446	0.747421	0.305899	0.94542	0.736022	0.62139	0.164562	0.190128	0.0642632	1.9	4
bfc67c061cf211eb9f3404d9f536dd67	610	6161	2834805	0	yes	0.119988	0.0183918	0.0596515	0.64278	0.0804743	0.88798	0.702902	0.750181	0.72122	0.621421	0.433335	0.107013	0.210415	3.7	5
f6fd7fa81cf211eb9f3404d9f536dd67	620	6171	2488490	0	yes	0.318834	0.0846054	0.109725	0.72334	0.0974607	1	1	0.954437	0.56456	0.533801	0.424572	0.123741	0.339818	1.8	4
cc1522ea1cfd11eb9f3404d9f536dd67	619	6170	2004483	0	yes	0.0240664	0.00698221	0.00352767	0.797198	0.022096	0.681063	0.2541	0.94367	0.597574	0.473721	0.287451	0.122464	0.0600596	4	5
afe9efb01e3d11eb9f3404d9f536dd67	738	6260	2947383	1	no	0.166008	0.0641393	0.416155	0.24934	0.0729918	0.61098	0.300274	0.642741	0.68242	0.542402	0.187059	0.319442	0.0229085	3.2	5
faa1b5a01e3e11eb9f3404d9f536dd67	737	6259	2895814	1	no	0.3651	0.181202	0.748543	0.0979573	0.174302	0.586313	0.271942	0.793056	0.753342	0.636478	0.203325	0.563144	0.0919763	3.3	4
9ad12f881e3f11eb9f3404d9f536dd67	736	6258	2954764	1	no	0.326197	0.426354	0.874608	0.167069	0.369858	0.607766	0.24173	0.571095	0.728123	0.640272	0.0709281	0.523634	0.0491088	1.9	5
488e9d2c1e4011eb9f3404d9f536dd67	735	6257	2960493	1	no	0.211546	0.125018	0.663974	0.0746985	0.0898055	0.604554	0.301536	0.758622	0.774201	0.656696	0.272051	0.52164	0.136576	2.9	4
74fee11c1e4211eb9f3404d9f536dd67	733	6255	2943913	1	no	0.220239	0.131601	0.736602	0.082902	0.152223	0.475098	0.121229	0.858412	0.627371	0.498383	0.227914	0.274122	0.0389154	2.7	4
cb41e3a81e4211eb9f3404d9f536dd67	732	6254	2891449	1	no	0.126199	0.19662	0.750246	0.395044	0.253713	0.587231	0.342268	0.36351	0.455776	0.390706	0.0198009	0.641086	0.000266966	1.1	4
3df4e4401e4311eb9f3404d9f536dd67	731	6253	2918160	1	no	0.159531	0.0981811	0.627421	0.295001	0.127503	0.639243	0.224466	0.618639	0.708482	0.560089	0.0558138	0.448354	0.0170314	1.9	4
a3e9ce0a1e4311eb9f3404d9f536dd67	730	6252	2956461	1	no	0.0697707	0.205967	0.575446	0.509871	0.375605	0.588258	0.146224	0.908319	0.343719	0.26915	0.0210122	0.251712	0.00170939	1.7	6
08963faa1e4411eb9f3404d9f536dd67	729	6251	2926323	1	no	0.0853127	0.0159805	0.545605	0.300381	0.0288704	0.632121	0.230144	0.627142	0.583232	0.462215	0.0792426	0.52669	0.0227653	1.5	5
c3f5e8681e4411eb9f3404d9f536dd67	718	6250	2971264	0	yes	0.260222	0.114987	0.528316	0.197116	0.146868	0.551116	0.169692	0.760902	0.777457	0.645341	0.168298	0.243584	0.0353922	2.7	5
bc0f6a921e4511eb9f3404d9f536dd67	719	6249	2913497	0	yes	0.134962	0.0528992	0.448052	0.117744	0.0696858	0.566326	0.40879	0.794638	0.88041	0.785419	0.402467	0.236305	0.124254	2.8	5
7721e6721e4911eb9f3404d9f536dd67	722	6246	2961880	0	yes	0.0789771	0.156623	0.348828	0.517629	0.168283	0.669909	0.26153	0.660684	0.60039	0.469127	0.0681422	0.342516	0.0209419	5.7	6
20489cfe1e4b11eb9f3404d9f536dd67	724	6244	2473983	0	yes	0.286387	0.063542	0.646075	0.0503712	0.0867886	0.609662	0.30088	0.783937	0.956101	0.916242	0.307317	0.351845	0.0523477	3.2	5
5d1d60781e4c11eb9f3404d9f536dd67	725	6243	2303114	0	yes	0.390238	0.0385448	0.417386	0.0363741	0.0213542	0.522446	0.349129	0.839603	0.941753	0.870003	0.980236	0.369613	0.127022	6.2	5
ce14e1781e4e11eb9f3404d9f536dd67	726	6242	2908778	0	yes	0.291922	0.116324	0.826199	0.139703	0.113911	0.585121	0.275779	0.654686	0.714741	0.616128	0.100515	0.477362	0.033286	1.9	6
bfe959321e5611eb9f3404d9f536dd67	728	6240	2895646	0	yes	0.240021	0.0280083	0.836046	0	0.0375852	0.545743	0.347951	0.757906	0.902495	0.820168	0.361741	0.549161	0.0846617	3.1	5
689ec22c1e7c11eb9f3404d9f536dd67	599	6150	2211386	0	yes	0.0264245	0.0922529	0.277933	0.725222	0.234231	0.651018	0.180619	0.866777	0.664561	0.546105	0.0520888	0.303676	0.033483	1.7	4
df32dda61e7c11eb9f3404d9f536dd67	572	6123	2066876	0	yes	0.392182	0.251531	0.734161	0.232471	0.333436	0.616825	0.0575016	0.756135	0.699924	0.577813	0.057061	0.306009	0.0216567	1.9	5
f0fd537c1e7c11eb9f3404d9f536dd67	601	6152	2959594	0	yes	0.0340634	0.0153335	0.0528128	0.761955	0.0247062	0.761559	0.418341	0.935	0.70644	0.590097	0.258874	0.27438	0.0936879	3.2	5
fb2333581e7c11eb9f3404d9f536dd67	600	6151	2199714	0	yes	0.0370653	0.0108976	0.136829	0.7977	0.0396994	0.816086	0.321731	0.826315	0.664399	0.568416	0.127758	0.267703	0.0393498	2.2	4
49d8ace61e8011eb9f3404d9f536dd67	464	6182	2302159	1	no	0.432735	0.500759	0.955771	0.337899	0.805108	0	0.0658976	0.601028	0.483793	0.428584	0.0221728	0.343692	0.0144016	1.3	5
49d14a321e8011eb9f3404d9f536dd67	461	6179	2398216	1	no	0.311094	0.203591	0.75367	0.306327	0.379564	0.57416	0.109066	0.701775	0.698722	0.580453	0.0405166	0.529548	0.0208187	1	4
49da55281e8011eb9f3404d9f536dd67	463	6181	2315530	1	no	0.133896	0.0877825	0.614191	0.343712	0.128822	0.612536	0.151007	0.671399	0.562285	0.420773	0.0450734	0.51742	0.0242959	1.6	6
49cb1c021e8011eb9f3404d9f536dd67	460	6178	2268486	1	no	0.238688	0.134006	0.746553	0.20386	0.202677	0.562853	0.131021	0.78867	0.660149	0.545461	0.0717847	0.439727	0.0158126	1.8	5
6cc4a3041e8011eb9f3404d9f536dd67	470	6188	2636554	1	no	0.178899	0.290772	0.929524	0.305243	0.446465	0.169952	0.136513	0.65027	0.563422	0.417713	0.0322607	0.396476	0.0342194	1.2	4
6f961ec81e8011eb9f3404d9f536dd67	471	6189	2086753	1	no	0.503968	0.208788	0.869771	0.354898	0.232326	0.55604	0.326056	0.317702	0.61595	0.537065	0.042633	0.337309	0.0293395	1.2	6
63a26e141e8011eb9f3404d9f536dd67	465	6183	2216094	1	no	0.168415	0.0432634	0.471234	0.178173	0.0636578	0.586057	0.195604	0.808797	0.68999	0.564382	0.243788	0.517844	0.0629506	3.1	4
82e355cc1e8011eb9f3404d9f536dd67	476	6194	2566708	1	no	0.300922	0.256261	0.682626	0.270273	0.372273	0.0944579	0.168908	0.880766	0.885016	0.809397	0.10042	0.287962	0.0477722	2.3	6
6c55d2a81e8011eb9f3404d9f536dd67	469	6187	2126780	1	no	0.209743	0.152366	0.582395	0.25334	0.156956	0.598199	0.718214	0.562216	0.703157	0.591696	0.147132	0.359003	0.0391645	1.9	5
7e4140881e8011eb9f3404d9f536dd67	474	6192	2484832	1	no	0.891173	0.152706	0.74359	0.295998	0.14935	0.727893	0.348932	0.622969	0.863069	0.848099	0.109133	0.242642	0.0675102	1.8	6
696984401e8011eb9f3404d9f536dd67	467	6185	2206441	1	no	0.255507	0.0856159	0.261829	0.310697	0.0773643	0.634726	0.223575	0.758604	0.855425	0.742898	0.287392	0.414278	0.0707557	4.1	4
7ac5d9001e8011eb9f3404d9f536dd67	473	6191	2621602	1	no	0.127906	0.00339768	0.512573	0.128532	0.00163422	0.583147	0.466399	0.821036	0.841387	0.734134	0.322994	0.507073	0.0985861	6	5
aa3257ae1e8011eb9f3404d9f536dd67	481	6199	2743529	1	no	0.297526	0.413383	0.784044	0.494069	0.572933	0.328674	0.0994581	0.338156	0.521881	0.464415	0.0095064	0.426637	0.00905708	1.2	6
722e3b481e8011eb9f3404d9f536dd67	472	6190	2088124	1	no	0.1987	0.00338194	0.678852	0.0331871	0	0.545345	0.18041	0.885397	0.767286	0.655636	0.377672	0.570467	0.0930875	3.8	4
95e8b4a01e8011eb9f3404d9f536dd67	477	6195	2230735	1	no	0.103157	0.134258	0.603749	0.345202	0.186429	0.660646	0.157519	0.720362	0.508308	0.391689	0.0364728	0.204029	0.0185214	2.5	4
adbaaa661e8011eb9f3404d9f536dd67	482	6200	2672084	1	no	0.265215	0.373186	0.658596	0.291107	0.440945	0.59051	0.120947	0.808486	0.690273	0.579301	0.0634423	0.556097	0.0247288	2	5
9cd74d301e8011eb9f3404d9f536dd67	478	6196	2163944	1	no	1	0.0370537	0.61287	0.287749	0.0486001	0.734516	0.372801	0.373759	0.576365	0.598237	0.172341	0.244887	0.0841637	2.1	5
818a3b501e8011eb9f3404d9f536dd67	475	6193	2017138	1	no	0.147477	0.058253	0.414647	0.217664	0.0486255	0.606583	0.355084	0.710355	0.741714	0.598207	0.207238	0.164183	0.0378601	2.3	5
cda66a861e8011eb9f3404d9f536dd67	490	6208	2539235	1	no	0.336344	0.834013	0.86302	0.334961	1	0.136854	0	0.735063	0.537072	0.40949	0.0349994	0.0478226	0.0374811	1.5	4
c08cb49a1e8011eb9f3404d9f536dd67	485	6203	2491128	1	no	0.182434	0.230567	0.606136	0.301754	0.245922	0.624403	0.151968	0.446938	0.562148	0.427799	0.0626341	0.462237	0.018062	2	4
c44341941e8011eb9f3404d9f536dd67	486	6204	2485557	1	no	0.28311	0.249177	0.714345	0.256095	0.203766	0.665006	0.202091	0.720039	0.626133	0.502628	0.0701621	0.695728	0.0250235	3.4	4
d844b0381e8011eb9f3404d9f536dd67	493	6211	2638604	1	no	0.701162	0.242579	0.608915	0.472943	0.210698	0.544659	0.155321	0.415463	0.740045	0.676814	0.0487435	0.207029	0.0227275	2.4	5
d72184ec1e8011eb9f3404d9f536dd67	492	6210	2533559	1	no	0.457726	0.865285	0.708537	0.141067	0.891731	0.562245	0.0611909	0.862109	0.721414	0.601038	0.12854	0.347196	0.0179897	2.4	5
e07f922c1e8011eb9f3404d9f536dd67	494	6212	2195547	1	no	0.0920793	0.325151	0.882583	0.303553	0.399132	0.65908	0.115635	0.786815	0.6808	0.540047	0.0187318	0.370232	0.00969367	1.2	4
f427508a1e8011eb9f3404d9f536dd67	499	6217	2489809	1	no	0.108284	0.195621	0.863895	0.231342	0.230919	0.592315	0.148665	0.736471	0.696855	0.588054	0.0375919	0.687639	0.016663	1.7	4
0400d7f61e8111eb9f3404d9f536dd67	501	6219	2638461	1	no	0.175685	0.123985	0.769901	0.173532	0.167907	0.544833	0.438206	0.690147	0.586831	0.457794	0.141908	0.478032	0.0819786	2	4
0b6a36861e8111eb9f3404d9f536dd67	502	6220	2205314	1	no	0.296685	0.236666	0.709789	0.432907	0.308833	0.24122	0.181452	0.35206	0.770871	0.68858	0.0301426	1	0.0166399	1.9	5
0ce4b5ae1e8111eb9f3404d9f536dd67	504	6222	2207405	1	no	0.894859	0.0947287	0.838308	0.169156	0.112142	0.792401	0.271375	0.528226	0.733177	0.727802	0.137621	0.410401	0.0479139	3.1	4
023daf801e9411eb9f3404d9f536dd67	791	6263	3015228	1	no	0.42141	1	0.841384	0.286452	0.533744	0.216176	0.254054	0.795838	0.74025	0.617755	0.0539613	0.35154	0.0423447	2.5	5
4a4b1d301e9411eb9f3404d9f536dd67	792	6264	2907866	1	no	0.183285	0.182566	0.805651	0.512025	0.288667	0.567756	0.102782	0.450961	0.35756	0.287494	0	0.322313	0	0.9	4
97e536a21e9411eb9f3404d9f536dd67	793	6265	3014005	1	no	0.233348	0.0994075	0.772148	0.132692	0.11505	0.548832	0.511402	0.662092	1	1	0.133083	0.602283	0.0451872	2.2	4
c3bf5a781e9411eb9f3404d9f536dd67	794	6266	2895470	1	no	0.157674	0.0892834	0.665161	0.429464	0.192169	0.571293	0.194472	0.738624	0.359287	0.287554	0.027013	0.58263	0.01075	2.2	4
eb012ad01e9411eb9f3404d9f536dd67	795	6267	3018943	1	no	0.307464	0.309742	0.879449	0.25238	0.519424	0.128847	0.137618	0.647995	0.623333	0.481236	0.0568237	0.314889	0.06349	1.8	4
9883aab81e9811eb9f3404d9f536dd67	576	6127	2950134	0	yes	0.101569	0.304711	0.224975	0.850876	0.486504	0.372448	0.208304	0.935362	0.724076	0.598591	0.0752696	0.464266	0.0491198	1.9	4
348f6ed8225911eb9f3404d9f536dd67	574	6125	2950869	0	yes	0.250703	0.0264135	0.593376	0.137792	0.0346457	0.64728	0.166059	0.723889	0.785698	0.69013	0.21682	0.666662	0.0620043	3.2	4
5023c338225911eb9f3404d9f536dd67	577	6128	2665070	0	yes	0.00123852	0.0278029	0.230934	0.764324	0.107301	0.716031	0.353017	1	0.696727	0.605605	0.0563702	0.191669	0.00735147	2	4
713f7904225911eb9f3404d9f536dd67	586	6137	2470494	0	yes	0	0.0902846	0.278594	0.7623	0.28756	0.717822	0.093421	0.901474	0.486586	0.407688	0.0455258	0.363157	0.0137382	1.5	6
f37bce90225911eb9f3404d9f536dd67	593	6144	2666075	0	yes	0.029796	0.0119618	0.0817535	0.777109	0.0488289	0.741157	0.530702	0.997024	0.933654	0.89186	0.175956	0.149743	0.0723606	1.6	4
519509da226211eb9f3404d9f536dd67	457	6175	2397694	1	no	0.159415	0.0654152	0.604027	0.0976598	0.117821	0.567953	0.239587	0.91048	0.765963	0.652407	0.263307	0.217789	0.0810664	1.4	4
a3e249d6227711eb9f3404d9f536dd67	495	6213	2576298	1	no	0.0813773	0.206024	0.826248	0.322138	0.283895	0.713186	0.210704	0.687722	0.62584	0.515777	0.0179525	0.367545	0.0138572	0.8	4
b987f858227711eb9f3404d9f536dd67	496	6214	2545343	1	no	0.207501	0.102291	1	0.26072	0.215511	0.360621	0.390503	0.669264	0.676457	0.556506	0.0450026	0.554853	0.0423171	1.1	6
d03b0662227711eb9f3404d9f536dd67	497	6215	2457692	1	no	0.218459	0.105871	0.763761	0.251047	0.191298	0.25095	0.312405	0.672779	0.814924	0.694034	0.0892187	0.673535	0.0573876	1.5	4
ba49b3c0870e11eb972a04d9f536dd67	456	6174	2764015	1	no	0.0405247	0.0644303	0.292166	0.36315	0.194247	0.642709	0.214669	0.894297	0.695405	0.571204	0.184735	0.372728	0.0520442	3.4	5
ba482e56870e11eb972a04d9f536dd67	455	6173	2204974	1	no	0.0846459	0.202084	0.332206	0.377142	0.315	0.657095	0.179664	0.954935	0.613933	0.494001	0.140088	0.301378	0.0463715	1.7	6
17a6a7c8ca7e11eb972a04d9f536dd67	837	6322	3075773	0	yes	0.104393	0.0898458	0.527194	0.634232	0.132027	0.796029	0.409673	0.574155	0.622639	0.500095	0.135947	0.574009	0.14915	2.8	5
fe4f3e7eca8311eb972a04d9f536dd67	839	6324	3052415	0	yes	0.174486	0.10928	0.868734	0.219267	0.116019	0.487334	0.308893	0.651039	0.564632	0.41848	0.181694	0.194312	0.184357	1.9	4
90ee3522ca8511eb972a04d9f536dd67	840	6325	3061607	0	yes	0.108936	0.0210302	0.416406	0.215984	0.0139528	0.593204	0.542786	0.764548	0.731996	0.586084	0.924625	0.333338	0.85086	4.1	5
30ddb918ca8611eb972a04d9f536dd67	841	6326	3069847	0	yes	0.115627	0.121942	0.608837	0.410268	0.144999	0.615157	0.385984	0.679293	0.599204	0.456993	0.15027	0.324506	0.162223	1.9	5
586ee78aca8711eb972a04d9f536dd67	842	6327	3028237	0	yes	0.0970983	0.0384933	0.421014	0.326932	0.0635799	0.605468	0.576791	0.775166	0.753963	0.633494	0.539015	0.367107	0.484039	4.5	5
e1c03778ca8711eb972a04d9f536dd67	843	6328	3070683	0	yes	0.189999	0.189479	0.77314	0.43136	0.249761	0.522776	0.182263	0.622114	0.582789	0.490131	0.0903862	0.176565	0.090557	1.5	4
09c13190ca8911eb972a04d9f536dd67	845	6330	3065600	0	yes	0.113114	0.415642	0.702783	0.598991	0.603259	0.665248	0.475448	0.330607	0.587866	0.452773	0.0382272	0.293744	0.0635848	4.5	5
6666e362ca8a11eb972a04d9f536dd67	846	6331	3051914	0	yes	0.132015	0.0230849	0.413426	0.395829	0.036043	0.608348	0.639341	0.474513	0.780559	0.648621	0.417458	0.408846	0.415987	6.7	4
3382e6faca8d11eb972a04d9f536dd67	848	6333	3064954	0	yes	0.121747	0.0182488	0.577979	0.106377	0.0258159	0.357326	0.814095	0.842725	0.969304	0.917518	1	0.036322	1	3.9	5
3651e6f0ca8e11eb972a04d9f536dd67	849	6334	2996713	0	yes	0.105499	0.0552741	0.820133	0.164086	0.0662247	0.510712	0.364249	0.789784	0.813446	0.710699	0.261077	0.152351	0.374292	2.5	5
fbbbce9aca9011eb972a04d9f536dd67	852	6337	2991334	0	yes	0.0772996	0.0241654	0.458268	0.251497	0.0362089	0.485702	0.485847	0.736114	0.761799	0.606857	0.609987	0	0.55097	4.2	4
7cb7c98aca9211eb972a04d9f536dd67	853	6338	3058772	0	yes	0.36319	0.0514954	0.654995	0.131891	0.0416395	0.384135	0.526233	0.749536	0.915553	0.85746	0.663228	0.316773	0.48874	3.5	5
574f5f3aca9411eb972a04d9f536dd67	854	6339	3052935	0	yes	0.127099	0.0244469	0.283801	0.282013	0.0880941	0.471881	0.29718	0.83517	0.985392	0.94719	0.715648	0.126681	0.701841	8	6
d2ec85b4ca9411eb972a04d9f536dd67	855	6340	3058545	0	yes	0.0969735	0.0709475	0.573531	0.450455	0.122873	0.547424	0.33731	0.715788	0.541185	0.424685	0.11899	0.30985	0.142037	2.7	5
e921730aca9711eb972b04d9f536dd67	858	6343	2982173	0	yes	0.141113	0.0899679	0.483053	0.462894	0.165054	0.669461	0.321457	0.709356	0.760088	0.629861	0.249053	0.467621	0.26045	2.7	6
e92172baca9711eb972a04d9f536dd67	858	6343	2982173	0	yes	0.064846	0.0246902	0.293159	0.366432	0.0319683	0.633662	0.558622	0.788517	0.693248	0.531003	0.937702	0.518603	0.837826	2.7	6
f5e56ca8ca9811eb972b04d9f536dd67	860	6345	2999115	0	yes	0.077076	0.0606762	0.336164	0.574607	0.115483	0.636821	0.338242	0.746003	0.602103	0.454479	0.257095	0.35268	0.297249	2.9	5
88915c1aca9911eb972b04d9f536dd67	861	6346	2996714	0	yes	0.150986	0.0258174	0.485282	0.273396	0.0546741	0.58642	0.246243	0.831181	0.912561	0.834005	0.382052	0.349127	0.418769	5.5	5
26e032ecca9a11eb972b04d9f536dd67	862	6347	3079408	0	yes	0.163222	0.0293588	0.525264	0.315582	0.0573649	0.509667	0.358913	0.819552	0.8524	0.73195	0.355712	0.329923	0.333014	3	6
b55707e4ca9a11eb972b04d9f536dd67	863	6348	2901202	1	no	0.0944686	0.271126	0.696859	0.632143	0.403926	0.625613	0.12751	0.617415	0.205524	0.135447	0.0542657	0.367188	0.0767069	2	5
5a0440eaca9b11eb972b04d9f536dd67	864	6349	3070490	1	no	0.10164	0.20373	0.581417	0.430751	0.281694	0.605857	0.219316	0.741037	0.523276	0.378963	0.167998	0.322691	0.172315	2.9	6
3a2bd3a4ca9c11eb972b04d9f536dd67	866	6351	2902530	1	no	0.0934811	0.504614	0.797594	1	0.811509	0.549396	0.199942	0	0	0	0.00538336	0.504364	0.0189222	0.9	6
46ffaffaca9d11eb972b04d9f536dd67	868	6353	3060293	1	no	0.142758	0.141531	0.621697	0.560271	0.219058	0.597255	0.261872	0.628183	0.418421	0.306998	0.070229	0.371356	0.0991936	1.5	4
ad2cd6d6ca9d11eb972b04d9f536dd67	869	6354	3082762	1	no	0.146696	0.171108	0.816149	0.43985	0.294688	0.577421	0.210149	0.496326	0.461292	0.378447	0.0647123	0.330549	0.0782939	1.5	4
90ff9c54ca9e11eb972b04d9f536dd67	871	6356	3020501	1	no	0.126638	0.14434	0.74172	0.417448	0.167154	0.622241	0.32503	0.399476	0.455123	0.328999	0.0929422	0.523018	0.12134	1.8	6
3609e0a6ca9f11eb972b04d9f536dd67	873	6358	2902858	1	no	0.131132	0.538126	0.77467	0.665169	0.578508	0.577652	0.167323	0.441525	0.346771	0.295377	0.0243723	0.396785	0.0378782	1.2	4
8262bbc0caa011eb972b04d9f536dd67	877	6362	2990657	1	no	0.075777	0.176268	0.751682	0.596318	0.353701	0.609488	0.302394	0.47474	0.435078	0.329131	0.0395985	0.328317	0.0468498	1.2	4
d148736acaa011eb972b04d9f536dd67	878	6363	3079865	1	no	0.126104	0.183765	0.920407	0.480805	0.390221	0.538338	0.099126	0.597267	0.449266	0.34413	0.0317363	0.0426449	0.050046	1.3	4
5ad4c8f4caa111eb972b04d9f536dd67	879	6364	3104546	1	no	0.0796325	0.264333	0.8191	0.454128	0.401605	0.587464	0.259179	0.337988	0.347131	0.240685	0.063146	0.38302	0.0687944	1.7	6
d2080fe4caa111eb972b04d9f536dd67	880	6365	3101108	1	no	0.165075	0.0493878	0.744584	0.267156	0.099775	0.451812	0.235745	0.588261	0.589764	0.4507	0.20691	0.153287	0.214792	2.7	5
a697265acaa211eb972b04d9f536dd67	881	6366	2985835	1	no	0.0824975	0.0405819	0.428963	0.312208	0.086151	0.581522	0.390561	0.749989	0.703233	0.551953	0.389083	0.314713	0.340997	5.4	5
f06ea5e6caa211eb972b04d9f536dd67	882	6367	3080578	1	no	0.150301	0.365978	0.74152	0.499602	0.431573	0.629395	0.122314	0.599042	0.330766	0.222237	0.0432044	0.199035	0.0573488	1.8	6
bc404cd2caa411eb972b04d9f536dd67	883	6368	3070615	1	no	0.0362941	0.0330048	0.308558	0.489174	0.0906123	0.61153	0.256258	0.743102	0.600262	0.436694	0.435239	0.360789	0.444352	4.1	4
3e1166bacaa511eb972b04d9f536dd67	884	6369	3082581	1	no	0.0845681	0.112778	0.64311	0.284033	0.218614	0.508084	0.272651	0.73673	0.604772	0.464889	0.258086	0.203439	0.263666	2.9	6
091f12c6caa611eb972b04d9f536dd67	886	6371	3062798	1	no	0.0797754	0.0606487	0.689306	0.453163	0.129732	0.595398	0.219154	0.634852	0.444644	0.311979	0.0964826	0.236988	0.129727	1.5	4
45aec3accaa711eb972b04d9f536dd67	889	6374	3020901	1	no	0.0539668	0.0894974	0.601187	0.612205	0.147976	0.710399	0.304105	0.0430423	0.406737	0.278546	0.0747613	0.551959	0.0918193	2.5	4
a2d6293acaa711eb972b04d9f536dd67	890	6375	2905473	1	no	0.0494145	0.0905778	0.743962	0.282158	0.178759	0.528713	0.242014	0.664681	0.522926	0.382136	0.195637	0.330917	0.195809	2.2	4
e6c71bcccaa711eb972b04d9f536dd67	891	6376	2998157	1	no	0.0490077	0.157417	0.504582	0.839709	0.403315	0.538258	0.210792	0.543467	0.351643	0.257602	0.0428205	0.336852	0.0747869	3.5	4
test_set
	stu_studyId	studyId	PatientID	label	label name	dce_logarithm_gldm_LargeDependenceEmphasis	dce_logarithm_glszm_LowGrayLevelZoneEmphasis	dce_original_shape_Sphericity	dce_original_shape_SurfaceVolumeRatio	dce_squareroot_glszm_LowGrayLevelZoneEmphasis	dce_wavelet-HHH_gldm_DependenceEntropy	dce_wavelet-HLL_firstorder_Maximum	dce_wavelet-HLL_firstorder_Mean	dce_wavelet-HLL_glcm_Idmn	dce_wavelet-HLL_glcm_Idn	dce_wavelet-LHH_glrlm_RunLengthNonUniformity	dce_wavelet-LLH_glrlm_RunEntropy	dce_wavelet-LLH_glszm_GrayLevelNonUniformity	size	BI_RADS
4e9fb5661cec11eb9f3404d9f536dd67	573	6124	2380245	0	yes	0.188332	0.0301671	0.614069	0.0350328	0.025995	0.548382	0.191061	0.783998	0.866327	0.754608	0.438032	0.325308	0.0774476	3.5	6
187b4c381cf211eb9f3404d9f536dd67	578	6129	2577814	0	yes	0.0273025	0.0827264	0.216221	0.750441	0.144611	0.740844	0.193949	1.03599	0.477994	0.377625	0.0667874	0.327469	0.0222179	1.6	5
322d1b481cf211eb9f3404d9f536dd67	583	6134	2619842	0	yes	0.0256844	0.00333665	0.0289641	0.702614	0.0121213	0.728831	0.389386	1.00939	0.726882	0.608731	0.34601	0.284291	0.0582519	2.9	4
4c955e501cf211eb9f3404d9f536dd67	587	6138	2957453	0	yes	0.113654	0.0855661	0.156634	0.703575	0.113162	0.743762	0.427851	0.69125	0.719417	0.606897	0.165692	0.309293	0.0592931	2.5	5
56596a3a1cf211eb9f3404d9f536dd67	590	6141	2257437	0	yes	0.0406477	0.0514935	0.0666288	0.764424	0.137809	0.68706	0.230659	0.67683	0.702474	0.572885	0.195751	0.0860948	0.0473031	3.4	5
814927f81cf211eb9f3404d9f536dd67	598	6149	2856450	0	yes	0.0356507	0.0683366	0.0792174	0.784671	0.144101	0.687023	0.327719	0.876362	0.844054	0.750867	0.172556	0.191299	0.0478866	2.5	6
9d7271f01cf211eb9f3404d9f536dd67	604	6155	2181983	0	yes	0.0589716	0.18135	0.175453	0.75036	0.297069	0.685237	0.187219	0.912272	0.798723	0.664244	0.101107	0.298953	0.0382921	1.9	6
a19b11c41cf211eb9f3404d9f536dd67	605	6156	2479396	0	yes	0.0232908	0.0350474	0.052434	0.760543	0.0649865	0.679274	0.522769	0.951612	0.703646	0.639568	0.232166	0.238929	0.0722057	5	4
f857b4d61cf211eb9f3404d9f536dd67	621	6172	2971418	0	yes	0.0223683	0.119787	0.401583	0.878089	0.397231	0.48836	0.256593	0.728696	0.758695	0.640208	0.0162834	0.405501	0.0115484	1.4	5
b8416cde1cf211eb9f3404d9f536dd67	608	6159	2343359	0	yes	0.0463922	0.0270816	-0.113625	0.765023	0.0655356	0.666718	0.242134	1.02384	0.874305	0.770826	1.23412	-0.0544214	0.24463	8	6
9f10b64c1cfd11eb9f3404d9f536dd67	618	6169	2210651	0	yes	0.0154585	0.0104704	0.16748	0.74615	0.031967	0.684786	0.175941	0.851594	0.539767	0.425917	0.0941653	0.27208	0.0227827	2.4	5
5223cc9c1e3e11eb9f3404d9f536dd67	739	6261	2969443	1	no	0.223399	0.0678614	0.673795	0.114299	0.0935033	0.544583	0.184596	0.847876	0.840385	0.725007	0.175307	0.369094	0.0211826	3.4	4
985bf8ea1e4011eb9f3404d9f536dd67	734	6256	2975012	1	no	0.127312	0.332708	0.690665	0.421	0.275667	0.702632	0.41447	0.299216	0.685379	0.567919	0.0179177	0.279587	0.0165869	1.6	5
962c92681e4611eb9f3404d9f536dd67	720	6248	2681421	0	yes	0.250531	0.0647949	0.289857	0.225873	0.0453543	0.601912	0.306827	0.793254	0.723593	0.601015	0.377543	0.201848	0.0560916	2	6
0bc870761e4911eb9f3404d9f536dd67	721	6247	2897891	0	yes	0.181778	0.153522	0.5203	0.362133	0.165361	0.655667	0.156689	0.750521	0.445119	0.326337	0.0724007	0.611703	0.0249091	1.6	4
88647be21e4a11eb9f3404d9f536dd67	723	6245	2183115	0	yes	0.211923	0.335011	0.296597	0.445386	0.246669	0.70855	0.161146	0.745783	0.735104	0.597304	0.102907	0.237366	0.0246007	5.8	5
e032b9101e4f11eb9f3404d9f536dd67	727	6241	2896190	0	yes	0.27628	0.0306388	0.598706	0.0279367	0.0186828	0.523552	0.539987	0.776938	0.869237	0.793306	0.601141	0.334731	0.0845142	3.7	6
39e49b861e7d11eb9f3404d9f536dd67	597	6148	2748170	0	yes	0.0343273	0.173863	0.310133	0.749803	0.418124	0.646002	0.253119	0.802174	0.66859	0.568077	0.0411639	0.414163	0.0188712	1.3	4
49d779201e8011eb9f3404d9f536dd67	462	6180	2278112	1	no	0.242797	0.201231	0.712218	0.17855	0.304294	0.6363	0.106826	0.84075	0.724411	0.5969	0.117617	0.561238	0.0518639	2.1	4
49cb32141e8011eb9f3404d9f536dd67	459	6177	2151522	1	no	0.171611	0.427652	0.733553	0.286818	0.339416	0.61976	0.237233	0.632778	0.572417	0.461675	0.0421487	0.208125	0.0162704	1.7	4
5c6eebcc1e8011eb9f3404d9f536dd67	466	6184	2627118	1	no	0.204842	0.269036	0.7689	0.282953	0.272684	0.603601	0.142559	0.552777	0.69108	0.590685	0.0405225	0.504473	0.00579786	1.3	4
69a53ba21e8011eb9f3404d9f536dd67	468	6186	2246091	1	no	0.217723	0.0160476	0.660332	0.0867563	0.0177472	0.538203	0.209609	0.802643	0.791709	0.678083	0.260345	0.383109	0.064082	2.5	4
a0ef6f6a1e8011eb9f3404d9f536dd67	479	6197	2130173	1	no	0.525949	0.717479	0.906476	0.365316	0.870797	0.215289	0.0364405	0.771163	0.677357	0.579955	0.0198228	0.302862	0.0175813	1.2	6
a5c7f5d41e8011eb9f3404d9f536dd67	480	6198	2571780	1	no	0.422406	0.431609	0.746519	0.500042	0.598734	0.260213	0.0602262	0.624748	0.684501	0.547537	0.0182238	0.648726	0.0114886	2.2	4
c575d8ce1e8011eb9f3404d9f536dd67	487	6205	2133775	1	no	0.307452	0.459757	0.765691	0.36563	0.722457	0.17464	0.0640754	0.793711	0.551754	0.439547	0.0403333	0.291834	0.0455709	1.9	4
bcaa102a1e8011eb9f3404d9f536dd67	484	6202	2675580	1	no	0.387003	0.113785	0.795071	0.206748	0.20122	0.636703	0.158349	0.636027	0.741312	0.671757	0.0619076	0.830372	0.021079	1.9	5
d4582d381e8011eb9f3404d9f536dd67	491	6209	2393459	1	no	0.181415	0.502236	0.664855	0.462053	0.561814	0.250778	0.160463	0.678174	0.79405	0.666633	0.0346972	0.446709	0.0163783	2.1	4
ca4087641e8011eb9f3404d9f536dd67	489	6207	2453128	1	no	0.150395	0.358609	0.734518	0.355992	0.35491	0.54302	0.0870349	0.710045	0.486947	0.383461	0.0251515	0.564073	0.00669684	1.2	4
c67925321e8011eb9f3404d9f536dd67	488	6206	2075468	1	no	0.330005	0.252712	0.591986	0.317005	0.230351	0.76868	0.388982	0.592132	0.747808	0.650139	0.0789062	0.444086	0.024847	2.2	5
f0b734ba1e8011eb9f3404d9f536dd67	498	6216	2571682	1	no	0.106877	0.0737473	0.63503	0.44854	0.133391	0.616663	0.274654	0.097673	0.630386	0.493738	0.021262	0.5764	0.00545936	2.1	4
b59aad9e1e8011eb9f3404d9f536dd67	483	6201	2628218	1	no	0.12787	0.00464605	0.366017	0.141065	0.0233094	0.535279	0.249666	0.788249	0.793739	0.655507	0.499102	0.172552	0.112128	3	4
0c7569a61e8111eb9f3404d9f536dd67	503	6221	2398905	1	no	0.224941	0.232812	0.673603	0.292125	0.215002	0.574277	0.145784	0.608046	0.533175	0.411455	0.0461138	0.195315	0.00417473	2	4
d5327aac1e9311eb9f3404d9f536dd67	790	6262	2894843	1	no	0.159017	0.473579	0.797398	0.375928	0.476248	0.729883	0.186761	0.431105	0.387867	0.303911	0.0194143	0.183929	0.00614942	1.3	4
b74732de225911eb9f3404d9f536dd67	579	6130	2477024	0	yes	0.0226866	0.0210701	0.0120073	0.727293	0.108674	0.670458	0.360733	0.95327	0.895721	0.821555	0.354464	0.00373064	0.0816598	4.8	4
906e916c226211eb9f3404d9f536dd67	458	6176	2524460	1	no	0.903987	0.00262824	0.438551	0.220233	-0.00772244	0.999528	1.47505	0.613917	0.834444	0.85711	0.577909	0.204476	0.416362	2.6	4
6e3f18e4227811eb9f3404d9f536dd67	500	6218	2195674	1	no	0.225269	0.0712906	0.671542	0.0767947	0.0621526	0.514832	0.309823	0.83602	0.785285	0.659552	0.306946	0.453743	0.0882905	2.7	4
8cd85c0eca8211eb972a04d9f536dd67	838	6323	2904000	0	yes	0.225803	0.134896	0.810118	0.517057	0.281504	0.611326	0.222334	0.365815	0.49934	0.439654	0.0473656	0.380507	0.063035	1.2	4
67a3c31eca8811eb972a04d9f536dd67	844	6329	3067626	0	yes	0.0705141	0.308876	0.61914	0.631479	0.339813	0.725327	0.34781	0.598514	0.319035	0.212864	0.0825976	0.358202	0.101919	3.8	5
d2df4714ca8a11eb972a04d9f536dd67	847	6332	3062715	0	yes	0.119204	0.0698084	0.589212	0.529077	0.136079	0.64093	0.228467	0.63094	0.592324	0.444527	0.0708324	0.286686	0.113269	1.6	5
de0e07deca8e11eb972a04d9f536dd67	850	6335	2909166	0	yes	0.112707	0.120332	0.701348	0.311277	0.135466	0.513523	0.422935	0.592037	0.622192	0.478184	0.234982	0.336202	0.216877	2	5
a49c1738ca8f11eb972a04d9f536dd67	851	6336	2982291	0	yes	0.20991	0.495512	0.733649	0.417354	0.63555	0.547939	0.138449	0.592468	0.626215	0.518215	0.0653208	0.171764	0.0854174	7.1	5
973c94bcca9611eb972a04d9f536dd67	856	6341	3063814	0	yes	0.160065	0.037738	0.454434	0.41449	0.0550436	0.599015	0.465063	0.603301	0.784292	0.662575	0.258338	0.474506	0.289016	2.6	5
029043f8ca9711eb972a04d9f536dd67	857	6342	2996523	0	yes	0.108244	0.197741	0.695707	0.480819	0.30004	0.581077	0.204437	0.525135	0.308308	0.220495	0.0706113	0.234138	0.101827	1.7	5
88ceb58eca9811eb972b04d9f536dd67	859	6344	3067135	0	yes	0.173697	0.0956412	0.372211	0.479544	0.131331	0.614689	0.298638	0.764528	0.648326	0.512205	0.281861	0.396871	0.313158	3.2	4
eaefa45aca9b11eb972b04d9f536dd67	865	6350	3060817	1	no	0.144369	0.159991	0.781111	0.517722	0.230398	0.640221	0.263048	0.195082	0.375401	0.268464	0.041154	0.212184	0.0507668	1.2	4
b8ebb34eca9c11eb972b04d9f536dd67	867	6352	2908391	1	no	0.112462	0.179016	0.7213	0.485138	0.229893	0.653538	0.216885	0.475502	0.27693	0.178379	0.102844	0.335871	0.104847	2.2	4
26d68842ca9e11eb972b04d9f536dd67	870	6355	2995077	1	no	0.115324	0.113373	0.625642	0.410266	0.158558	0.636613	0.470819	0.554593	0.727451	0.572101	0.185012	0.410228	0.184865	2.2	5
04ced85cca9f11eb972b04d9f536dd67	872	6357	2980365	1	no	0.0175745	0.118982	0.639975	1.0397	0.38867	0.878921	0.517262	0.77208	0.385895	0.287755	0.0214971	0.745975	0.021468	0.8	4
8b3c2eeeca9f11eb972b04d9f536dd67	874	6359	3109168	1	no	0.0868008	0.377449	0.838611	0.698558	0.515369	0.758353	0.229372	0.0878826	0.12892	0.111738	0.0250507	0.550073	0.0360649	1	4
f3e7fac2ca9f11eb972b04d9f536dd67	875	6360	3061404	1	no	0.146582	0.0810376	0.803153	0.428546	0.151298	0.586603	0.569779	0.613005	0.62345	0.502795	0.0831581	0.402855	0.102437	2.6	6
3955b158caa011eb972b04d9f536dd67	876	6361	3027215	1	no	0.0360574	0.419835	0.883707	0.982077	0.885425	0.711267	0.258484	-0.0166459	0.0682939	0.0563673	-0.000392317	0.404559	0.0166694	1.1	4
a57ee25acaa511eb972b04d9f536dd67	885	6370	3075286	1	no	0.175572	0.220544	0.622213	0.325709	0.242485	0.638155	0.331915	0.700392	0.679142	0.530832	0.215633	0.464587	0.183467	2.8	4
5b10834ecaa611eb972b04d9f536dd67	887	6372	3060237	1	no	0.11144	0.0958045	0.706407	0.589862	0.186506	0.677978	0.385399	-0.0813643	0.231628	0.185558	0.0602698	0.458668	0.0975747	1.4	4
e38a08c6caa611eb972b04d9f536dd67	888	6373	2901348	1	no	0.0508356	0.0643766	0.465686	0.380976	0.128925	0.602725	0.442383	0.816934	0.719542	0.59136	0.345025	0.386681	0.342312	3	5
