# Supplementary material for: Value of the Application of CE-MRI Radiomics and Machine Learning in Preoperative Prediction of Sentinel Lymph Node Metastasis in Breast Cancer
Source: Front Oncol. 2021 Nov 19;11:757111. doi: 10.3389/fonc.2021.757111 (PMC8640128; doi:10.3389/fonc.2021.757111)
Supplement: Supplementary file 7 [file Table_7.xlsx]

## Sheet: Sheet1
training_set
	stu_studyId	studyId	PatientID	label	label name	predict
415f492e1cd911eb9f3404d9f536dd67	575	6126	2974063	0	yes	0
30195f561cf211eb9f3404d9f536dd67	582	6133	2956871	0	yes	0
2c435cd81cf211eb9f3404d9f536dd67	580	6131	2926833	0	yes	0
2db19e9a1cf211eb9f3404d9f536dd67	581	6132	2566123	0	yes	0
4e23dd501cf211eb9f3404d9f536dd67	588	6139	2088666	0	yes	0
38082b161cf211eb9f3404d9f536dd67	585	6136	2568030	0	yes	0
5fb7e69c1cf211eb9f3404d9f536dd67	591	6142	2669685	0	yes	0
34e56dc21cf211eb9f3404d9f536dd67	584	6135	2961022	0	yes	0
4f45ea201cf211eb9f3404d9f536dd67	589	6140	2066762	0	yes	0
6dd48f641cf211eb9f3404d9f536dd67	595	6146	2653910	0	yes	0
63a75f9e1cf211eb9f3404d9f536dd67	592	6143	2916894	0	yes	0
7f2dbeac1cf211eb9f3404d9f536dd67	596	6147	2922365	0	yes	0
96923cd01cf211eb9f3404d9f536dd67	603	6154	2838568	0	yes	0
6820152a1cf211eb9f3404d9f536dd67	594	6145	2679396	0	yes	0
93f0fcc81cf211eb9f3404d9f536dd67	602	6153	2489691	0	yes	0
a9eb6dec1cf211eb9f3404d9f536dd67	606	6157	2766652	0	yes	0
b1fa31bc1cf211eb9f3404d9f536dd67	607	6158	2324101	0	yes	0
baf9a5181cf211eb9f3404d9f536dd67	609	6160	2506853	0	yes	0
bfc67c061cf211eb9f3404d9f536dd67	610	6161	2834805	0	yes	0
f6fd7fa81cf211eb9f3404d9f536dd67	620	6171	2488490	0	yes	0
cc1522ea1cfd11eb9f3404d9f536dd67	619	6170	2004483	0	yes	0
afe9efb01e3d11eb9f3404d9f536dd67	738	6260	2947383	1	no	1
faa1b5a01e3e11eb9f3404d9f536dd67	737	6259	2895814	1	no	1
9ad12f881e3f11eb9f3404d9f536dd67	736	6258	2954764	1	no	1
488e9d2c1e4011eb9f3404d9f536dd67	735	6257	2960493	1	no	1
74fee11c1e4211eb9f3404d9f536dd67	733	6255	2943913	1	no	1
cb41e3a81e4211eb9f3404d9f536dd67	732	6254	2891449	1	no	1
3df4e4401e4311eb9f3404d9f536dd67	731	6253	2918160	1	no	1
a3e9ce0a1e4311eb9f3404d9f536dd67	730	6252	2956461	1	no	1
08963faa1e4411eb9f3404d9f536dd67	729	6251	2926323	1	no	1
c3f5e8681e4411eb9f3404d9f536dd67	718	6250	2971264	0	yes	0
bc0f6a921e4511eb9f3404d9f536dd67	719	6249	2913497	0	yes	0
7721e6721e4911eb9f3404d9f536dd67	722	6246	2961880	0	yes	0
20489cfe1e4b11eb9f3404d9f536dd67	724	6244	2473983	0	yes	0
5d1d60781e4c11eb9f3404d9f536dd67	725	6243	2303114	0	yes	0
ce14e1781e4e11eb9f3404d9f536dd67	726	6242	2908778	0	yes	0
bfe959321e5611eb9f3404d9f536dd67	728	6240	2895646	0	yes	0
689ec22c1e7c11eb9f3404d9f536dd67	599	6150	2211386	0	yes	0
df32dda61e7c11eb9f3404d9f536dd67	572	6123	2066876	0	yes	0
f0fd537c1e7c11eb9f3404d9f536dd67	601	6152	2959594	0	yes	0
fb2333581e7c11eb9f3404d9f536dd67	600	6151	2199714	0	yes	0
49d8ace61e8011eb9f3404d9f536dd67	464	6182	2302159	1	no	1
49d14a321e8011eb9f3404d9f536dd67	461	6179	2398216	1	no	1
49da55281e8011eb9f3404d9f536dd67	463	6181	2315530	1	no	1
49cb1c021e8011eb9f3404d9f536dd67	460	6178	2268486	1	no	1
6cc4a3041e8011eb9f3404d9f536dd67	470	6188	2636554	1	no	1
6f961ec81e8011eb9f3404d9f536dd67	471	6189	2086753	1	no	1
63a26e141e8011eb9f3404d9f536dd67	465	6183	2216094	1	no	1
82e355cc1e8011eb9f3404d9f536dd67	476	6194	2566708	1	no	1
6c55d2a81e8011eb9f3404d9f536dd67	469	6187	2126780	1	no	1
7e4140881e8011eb9f3404d9f536dd67	474	6192	2484832	1	no	1
696984401e8011eb9f3404d9f536dd67	467	6185	2206441	1	no	1
7ac5d9001e8011eb9f3404d9f536dd67	473	6191	2621602	1	no	1
aa3257ae1e8011eb9f3404d9f536dd67	481	6199	2743529	1	no	1
722e3b481e8011eb9f3404d9f536dd67	472	6190	2088124	1	no	1
95e8b4a01e8011eb9f3404d9f536dd67	477	6195	2230735	1	no	1
adbaaa661e8011eb9f3404d9f536dd67	482	6200	2672084	1	no	1
9cd74d301e8011eb9f3404d9f536dd67	478	6196	2163944	1	no	1
818a3b501e8011eb9f3404d9f536dd67	475	6193	2017138	1	no	1
cda66a861e8011eb9f3404d9f536dd67	490	6208	2539235	1	no	1
c08cb49a1e8011eb9f3404d9f536dd67	485	6203	2491128	1	no	1
c44341941e8011eb9f3404d9f536dd67	486	6204	2485557	1	no	1
d844b0381e8011eb9f3404d9f536dd67	493	6211	2638604	1	no	1
d72184ec1e8011eb9f3404d9f536dd67	492	6210	2533559	1	no	1
e07f922c1e8011eb9f3404d9f536dd67	494	6212	2195547	1	no	1
f427508a1e8011eb9f3404d9f536dd67	499	6217	2489809	1	no	1
0400d7f61e8111eb9f3404d9f536dd67	501	6219	2638461	1	no	1
0b6a36861e8111eb9f3404d9f536dd67	502	6220	2205314	1	no	1
0ce4b5ae1e8111eb9f3404d9f536dd67	504	6222	2207405	1	no	1
023daf801e9411eb9f3404d9f536dd67	791	6263	3015228	1	no	1
4a4b1d301e9411eb9f3404d9f536dd67	792	6264	2907866	1	no	1
97e536a21e9411eb9f3404d9f536dd67	793	6265	3014005	1	no	1
c3bf5a781e9411eb9f3404d9f536dd67	794	6266	2895470	1	no	1
eb012ad01e9411eb9f3404d9f536dd67	795	6267	3018943	1	no	1
9883aab81e9811eb9f3404d9f536dd67	576	6127	2950134	0	yes	0
348f6ed8225911eb9f3404d9f536dd67	574	6125	2950869	0	yes	0
5023c338225911eb9f3404d9f536dd67	577	6128	2665070	0	yes	0
713f7904225911eb9f3404d9f536dd67	586	6137	2470494	0	yes	0
f37bce90225911eb9f3404d9f536dd67	593	6144	2666075	0	yes	0
519509da226211eb9f3404d9f536dd67	457	6175	2397694	1	no	1
a3e249d6227711eb9f3404d9f536dd67	495	6213	2576298	1	no	1
b987f858227711eb9f3404d9f536dd67	496	6214	2545343	1	no	1
d03b0662227711eb9f3404d9f536dd67	497	6215	2457692	1	no	1
ba49b3c0870e11eb972a04d9f536dd67	456	6174	2764015	1	no	1
ba482e56870e11eb972a04d9f536dd67	455	6173	2204974	1	no	1
17a6a7c8ca7e11eb972a04d9f536dd67	837	6322	3075773	0	yes	0
fe4f3e7eca8311eb972a04d9f536dd67	839	6324	3052415	0	yes	0
90ee3522ca8511eb972a04d9f536dd67	840	6325	3061607	0	yes	0
30ddb918ca8611eb972a04d9f536dd67	841	6326	3069847	0	yes	0
586ee78aca8711eb972a04d9f536dd67	842	6327	3028237	0	yes	0
e1c03778ca8711eb972a04d9f536dd67	843	6328	3070683	0	yes	0
09c13190ca8911eb972a04d9f536dd67	845	6330	3065600	0	yes	0
6666e362ca8a11eb972a04d9f536dd67	846	6331	3051914	0	yes	0
3382e6faca8d11eb972a04d9f536dd67	848	6333	3064954	0	yes	0
3651e6f0ca8e11eb972a04d9f536dd67	849	6334	2996713	0	yes	0
fbbbce9aca9011eb972a04d9f536dd67	852	6337	2991334	0	yes	0
7cb7c98aca9211eb972a04d9f536dd67	853	6338	3058772	0	yes	0
574f5f3aca9411eb972a04d9f536dd67	854	6339	3052935	0	yes	0
d2ec85b4ca9411eb972a04d9f536dd67	855	6340	3058545	0	yes	0
e921730aca9711eb972b04d9f536dd67	858	6343	2982173	0	yes	0
e92172baca9711eb972a04d9f536dd67	858	6343	2982173	0	yes	0
f5e56ca8ca9811eb972b04d9f536dd67	860	6345	2999115	0	yes	0
88915c1aca9911eb972b04d9f536dd67	861	6346	2996714	0	yes	0
26e032ecca9a11eb972b04d9f536dd67	862	6347	3079408	0	yes	0
b55707e4ca9a11eb972b04d9f536dd67	863	6348	2901202	1	no	1
5a0440eaca9b11eb972b04d9f536dd67	864	6349	3070490	1	no	1
3a2bd3a4ca9c11eb972b04d9f536dd67	866	6351	2902530	1	no	1
46ffaffaca9d11eb972b04d9f536dd67	868	6353	3060293	1	no	1
ad2cd6d6ca9d11eb972b04d9f536dd67	869	6354	3082762	1	no	1
90ff9c54ca9e11eb972b04d9f536dd67	871	6356	3020501	1	no	1
3609e0a6ca9f11eb972b04d9f536dd67	873	6358	2902858	1	no	1
8262bbc0caa011eb972b04d9f536dd67	877	6362	2990657	1	no	1
d148736acaa011eb972b04d9f536dd67	878	6363	3079865	1	no	1
5ad4c8f4caa111eb972b04d9f536dd67	879	6364	3104546	1	no	1
d2080fe4caa111eb972b04d9f536dd67	880	6365	3101108	1	no	1
a697265acaa211eb972b04d9f536dd67	881	6366	2985835	1	no	1
f06ea5e6caa211eb972b04d9f536dd67	882	6367	3080578	1	no	1
bc404cd2caa411eb972b04d9f536dd67	883	6368	3070615	1	no	1
3e1166bacaa511eb972b04d9f536dd67	884	6369	3082581	1	no	1
091f12c6caa611eb972b04d9f536dd67	886	6371	3062798	1	no	1
45aec3accaa711eb972b04d9f536dd67	889	6374	3020901	1	no	1
a2d6293acaa711eb972b04d9f536dd67	890	6375	2905473	1	no	1
e6c71bcccaa711eb972b04d9f536dd67	891	6376	2998157	1	no	1
test_set
	stu_studyId	studyId	PatientID	label	label name	predict
4e9fb5661cec11eb9f3404d9f536dd67	573	6124	2380245	0	yes	1
187b4c381cf211eb9f3404d9f536dd67	578	6129	2577814	0	yes	0
322d1b481cf211eb9f3404d9f536dd67	583	6134	2619842	0	yes	0
4c955e501cf211eb9f3404d9f536dd67	587	6138	2957453	0	yes	0
56596a3a1cf211eb9f3404d9f536dd67	590	6141	2257437	0	yes	0
814927f81cf211eb9f3404d9f536dd67	598	6149	2856450	0	yes	0
9d7271f01cf211eb9f3404d9f536dd67	604	6155	2181983	0	yes	0
a19b11c41cf211eb9f3404d9f536dd67	605	6156	2479396	0	yes	0
f857b4d61cf211eb9f3404d9f536dd67	621	6172	2971418	0	yes	0
b8416cde1cf211eb9f3404d9f536dd67	608	6159	2343359	0	yes	0
9f10b64c1cfd11eb9f3404d9f536dd67	618	6169	2210651	0	yes	0
5223cc9c1e3e11eb9f3404d9f536dd67	739	6261	2969443	1	no	1
985bf8ea1e4011eb9f3404d9f536dd67	734	6256	2975012	1	no	1
962c92681e4611eb9f3404d9f536dd67	720	6248	2681421	0	yes	1
0bc870761e4911eb9f3404d9f536dd67	721	6247	2897891	0	yes	1
88647be21e4a11eb9f3404d9f536dd67	723	6245	2183115	0	yes	1
e032b9101e4f11eb9f3404d9f536dd67	727	6241	2896190	0	yes	0
39e49b861e7d11eb9f3404d9f536dd67	597	6148	2748170	0	yes	0
49d779201e8011eb9f3404d9f536dd67	462	6180	2278112	1	no	1
49cb32141e8011eb9f3404d9f536dd67	459	6177	2151522	1	no	1
5c6eebcc1e8011eb9f3404d9f536dd67	466	6184	2627118	1	no	1
69a53ba21e8011eb9f3404d9f536dd67	468	6186	2246091	1	no	1
a0ef6f6a1e8011eb9f3404d9f536dd67	479	6197	2130173	1	no	0
a5c7f5d41e8011eb9f3404d9f536dd67	480	6198	2571780	1	no	1
c575d8ce1e8011eb9f3404d9f536dd67	487	6205	2133775	1	no	0
bcaa102a1e8011eb9f3404d9f536dd67	484	6202	2675580	1	no	1
d4582d381e8011eb9f3404d9f536dd67	491	6209	2393459	1	no	1
ca4087641e8011eb9f3404d9f536dd67	489	6207	2453128	1	no	1
c67925321e8011eb9f3404d9f536dd67	488	6206	2075468	1	no	1
f0b734ba1e8011eb9f3404d9f536dd67	498	6216	2571682	1	no	1
b59aad9e1e8011eb9f3404d9f536dd67	483	6201	2628218	1	no	0
0c7569a61e8111eb9f3404d9f536dd67	503	6221	2398905	1	no	1
d5327aac1e9311eb9f3404d9f536dd67	790	6262	2894843	1	no	1
b74732de225911eb9f3404d9f536dd67	579	6130	2477024	0	yes	0
906e916c226211eb9f3404d9f536dd67	458	6176	2524460	1	no	0
6e3f18e4227811eb9f3404d9f536dd67	500	6218	2195674	1	no	0
8cd85c0eca8211eb972a04d9f536dd67	838	6323	2904000	0	yes	1
67a3c31eca8811eb972a04d9f536dd67	844	6329	3067626	0	yes	1
d2df4714ca8a11eb972a04d9f536dd67	847	6332	3062715	0	yes	1
de0e07deca8e11eb972a04d9f536dd67	850	6335	2909166	0	yes	0
a49c1738ca8f11eb972a04d9f536dd67	851	6336	2982291	0	yes	1
973c94bcca9611eb972a04d9f536dd67	856	6341	3063814	0	yes	0
029043f8ca9711eb972a04d9f536dd67	857	6342	2996523	0	yes	0
88ceb58eca9811eb972b04d9f536dd67	859	6344	3067135	0	yes	0
eaefa45aca9b11eb972b04d9f536dd67	865	6350	3060817	1	no	1
b8ebb34eca9c11eb972b04d9f536dd67	867	6352	2908391	1	no	1
26d68842ca9e11eb972b04d9f536dd67	870	6355	2995077	1	no	1
04ced85cca9f11eb972b04d9f536dd67	872	6357	2980365	1	no	1
8b3c2eeeca9f11eb972b04d9f536dd67	874	6359	3109168	1	no	1
f3e7fac2ca9f11eb972b04d9f536dd67	875	6360	3061404	1	no	1
3955b158caa011eb972b04d9f536dd67	876	6361	3027215	1	no	1
a57ee25acaa511eb972b04d9f536dd67	885	6370	3075286	1	no	1
5b10834ecaa611eb972b04d9f536dd67	887	6372	3060237	1	no	1
e38a08c6caa611eb972b04d9f536dd67	888	6373	2901348	1	no	0
train_roc
	fpr	tpr
0	0	0
1	0	1
2	1	1
test_roc
	fpr	tpr
0	0	0
1	0.32	0.793103
2	1	1
