# Supplementary material for: Value of the Application of CE-MRI Radiomics and Machine Learning in Preoperative Prediction of Sentinel Lymph Node Metastasis in Breast Cancer
Source: Front Oncol. 2021 Nov 19;11:757111. doi: 10.3389/fonc.2021.757111 (PMC8640128; doi:10.3389/fonc.2021.757111)
Supplement: Supplementary file 8 [file Table_8.xlsx]

## Sheet: 6bb35b8260024925aa121a3bec6b770
training_set
	stu_studyId	studyId	PatientID	label	label name	predict
415f492e1cd911eb9f3404d9f536dd67	575	6126	2974063	0	yes	0.0156836
30195f561cf211eb9f3404d9f536dd67	582	6133	2956871	0	yes	0.00375414
2c435cd81cf211eb9f3404d9f536dd67	580	6131	2926833	0	yes	0.00369227
2db19e9a1cf211eb9f3404d9f536dd67	581	6132	2566123	0	yes	0.00671372
4e23dd501cf211eb9f3404d9f536dd67	588	6139	2088666	0	yes	0.00601084
38082b161cf211eb9f3404d9f536dd67	585	6136	2568030	0	yes	0.00355498
5fb7e69c1cf211eb9f3404d9f536dd67	591	6142	2669685	0	yes	0.00947349
34e56dc21cf211eb9f3404d9f536dd67	584	6135	2961022	0	yes	0.002301
4f45ea201cf211eb9f3404d9f536dd67	589	6140	2066762	0	yes	0.00355498
6dd48f641cf211eb9f3404d9f536dd67	595	6146	2653910	0	yes	0.00204587
63a75f9e1cf211eb9f3404d9f536dd67	592	6143	2916894	0	yes	0.00588399
7f2dbeac1cf211eb9f3404d9f536dd67	596	6147	2922365	0	yes	0.00323871
96923cd01cf211eb9f3404d9f536dd67	603	6154	2838568	0	yes	0.00581241
6820152a1cf211eb9f3404d9f536dd67	594	6145	2679396	0	yes	0.00187959
93f0fcc81cf211eb9f3404d9f536dd67	602	6153	2489691	0	yes	0.00390119
a9eb6dec1cf211eb9f3404d9f536dd67	606	6157	2766652	0	yes	0.00356701
b1fa31bc1cf211eb9f3404d9f536dd67	607	6158	2324101	0	yes	0.00662457
baf9a5181cf211eb9f3404d9f536dd67	609	6160	2506853	0	yes	0.00344181
bfc67c061cf211eb9f3404d9f536dd67	610	6161	2834805	0	yes	0.00233327
f6fd7fa81cf211eb9f3404d9f536dd67	620	6171	2488490	0	yes	0.00269289
cc1522ea1cfd11eb9f3404d9f536dd67	619	6170	2004483	0	yes	0.00393437
afe9efb01e3d11eb9f3404d9f536dd67	738	6260	2947383	1	no	0.987473
faa1b5a01e3e11eb9f3404d9f536dd67	737	6259	2895814	1	no	0.989515
9ad12f881e3f11eb9f3404d9f536dd67	736	6258	2954764	1	no	0.991736
488e9d2c1e4011eb9f3404d9f536dd67	735	6257	2960493	1	no	0.973634
74fee11c1e4211eb9f3404d9f536dd67	733	6255	2943913	1	no	0.984304
cb41e3a81e4211eb9f3404d9f536dd67	732	6254	2891449	1	no	0.996845
3df4e4401e4311eb9f3404d9f536dd67	731	6253	2918160	1	no	0.993943
a3e9ce0a1e4311eb9f3404d9f536dd67	730	6252	2956461	1	no	0.988176
08963faa1e4411eb9f3404d9f536dd67	729	6251	2926323	1	no	0.989004
c3f5e8681e4411eb9f3404d9f536dd67	718	6250	2971264	0	yes	0.0531219
bc0f6a921e4511eb9f3404d9f536dd67	719	6249	2913497	0	yes	0.0314544
7721e6721e4911eb9f3404d9f536dd67	722	6246	2961880	0	yes	0.025277
20489cfe1e4b11eb9f3404d9f536dd67	724	6244	2473983	0	yes	0.0311868
5d1d60781e4c11eb9f3404d9f536dd67	725	6243	2303114	0	yes	0.00799114
ce14e1781e4e11eb9f3404d9f536dd67	726	6242	2908778	0	yes	0.06559
bfe959321e5611eb9f3404d9f536dd67	728	6240	2895646	0	yes	0.0189251
689ec22c1e7c11eb9f3404d9f536dd67	599	6150	2211386	0	yes	0.00451825
df32dda61e7c11eb9f3404d9f536dd67	572	6123	2066876	0	yes	0.0767545
f0fd537c1e7c11eb9f3404d9f536dd67	601	6152	2959594	0	yes	0.00370319
fb2333581e7c11eb9f3404d9f536dd67	600	6151	2199714	0	yes	0.00431966
49d8ace61e8011eb9f3404d9f536dd67	464	6182	2302159	1	no	0.997655
49d14a321e8011eb9f3404d9f536dd67	461	6179	2398216	1	no	0.995663
49da55281e8011eb9f3404d9f536dd67	463	6181	2315530	1	no	0.992986
49cb1c021e8011eb9f3404d9f536dd67	460	6178	2268486	1	no	0.983508
6cc4a3041e8011eb9f3404d9f536dd67	470	6188	2636554	1	no	0.996052
6f961ec81e8011eb9f3404d9f536dd67	471	6189	2086753	1	no	0.995081
63a26e141e8011eb9f3404d9f536dd67	465	6183	2216094	1	no	0.988117
82e355cc1e8011eb9f3404d9f536dd67	476	6194	2566708	1	no	0.980941
6c55d2a81e8011eb9f3404d9f536dd67	469	6187	2126780	1	no	0.98546
7e4140881e8011eb9f3404d9f536dd67	474	6192	2484832	1	no	0.989809
696984401e8011eb9f3404d9f536dd67	467	6185	2206441	1	no	0.96999
7ac5d9001e8011eb9f3404d9f536dd67	473	6191	2621602	1	no	0.959252
aa3257ae1e8011eb9f3404d9f536dd67	481	6199	2743529	1	no	0.984317
722e3b481e8011eb9f3404d9f536dd67	472	6190	2088124	1	no	0.992767
95e8b4a01e8011eb9f3404d9f536dd67	477	6195	2230735	1	no	0.988349
adbaaa661e8011eb9f3404d9f536dd67	482	6200	2672084	1	no	0.995655
9cd74d301e8011eb9f3404d9f536dd67	478	6196	2163944	1	no	0.987158
818a3b501e8011eb9f3404d9f536dd67	475	6193	2017138	1	no	0.944794
cda66a861e8011eb9f3404d9f536dd67	490	6208	2539235	1	no	0.97497
c08cb49a1e8011eb9f3404d9f536dd67	485	6203	2491128	1	no	0.995702
c44341941e8011eb9f3404d9f536dd67	486	6204	2485557	1	no	0.992242
d844b0381e8011eb9f3404d9f536dd67	493	6211	2638604	1	no	0.972701
d72184ec1e8011eb9f3404d9f536dd67	492	6210	2533559	1	no	0.983474
e07f922c1e8011eb9f3404d9f536dd67	494	6212	2195547	1	no	0.993246
f427508a1e8011eb9f3404d9f536dd67	499	6217	2489809	1	no	0.992341
0400d7f61e8111eb9f3404d9f536dd67	501	6219	2638461	1	no	0.987645
0b6a36861e8111eb9f3404d9f536dd67	502	6220	2205314	1	no	0.988497
0ce4b5ae1e8111eb9f3404d9f536dd67	504	6222	2207405	1	no	0.98542
023daf801e9411eb9f3404d9f536dd67	791	6263	3015228	1	no	0.994685
4a4b1d301e9411eb9f3404d9f536dd67	792	6264	2907866	1	no	0.996683
97e536a21e9411eb9f3404d9f536dd67	793	6265	3014005	1	no	0.975002
c3bf5a781e9411eb9f3404d9f536dd67	794	6266	2895470	1	no	0.997091
eb012ad01e9411eb9f3404d9f536dd67	795	6267	3018943	1	no	0.992806
9883aab81e9811eb9f3404d9f536dd67	576	6127	2950134	0	yes	0.0128587
348f6ed8225911eb9f3404d9f536dd67	574	6125	2950869	0	yes	0.0354167
5023c338225911eb9f3404d9f536dd67	577	6128	2665070	0	yes	0.00383831
713f7904225911eb9f3404d9f536dd67	586	6137	2470494	0	yes	0.01325
f37bce90225911eb9f3404d9f536dd67	593	6144	2666075	0	yes	0.0018492
519509da226211eb9f3404d9f536dd67	457	6175	2397694	1	no	0.971046
a3e249d6227711eb9f3404d9f536dd67	495	6213	2576298	1	no	0.994137
b987f858227711eb9f3404d9f536dd67	496	6214	2545343	1	no	0.989017
d03b0662227711eb9f3404d9f536dd67	497	6215	2457692	1	no	0.996
ba49b3c0870e11eb972a04d9f536dd67	456	6174	2764015	1	no	0.988895
ba482e56870e11eb972a04d9f536dd67	455	6173	2204974	1	no	0.980105
17a6a7c8ca7e11eb972a04d9f536dd67	837	6322	3075773	0	yes	0.00452728
fe4f3e7eca8311eb972a04d9f536dd67	839	6324	3052415	0	yes	0.0645066
90ee3522ca8511eb972a04d9f536dd67	840	6325	3061607	0	yes	0.0151709
30ddb918ca8611eb972a04d9f536dd67	841	6326	3069847	0	yes	0.0294572
586ee78aca8711eb972a04d9f536dd67	842	6327	3028237	0	yes	0.021613
e1c03778ca8711eb972a04d9f536dd67	843	6328	3070683	0	yes	0.0854279
09c13190ca8911eb972a04d9f536dd67	845	6330	3065600	0	yes	0.0271416
6666e362ca8a11eb972a04d9f536dd67	846	6331	3051914	0	yes	0.00348548
3382e6faca8d11eb972a04d9f536dd67	848	6333	3064954	0	yes	0.00358199
3651e6f0ca8e11eb972a04d9f536dd67	849	6334	2996713	0	yes	0.0102147
fbbbce9aca9011eb972a04d9f536dd67	852	6337	2991334	0	yes	0.0253309
7cb7c98aca9211eb972a04d9f536dd67	853	6338	3058772	0	yes	0.00693838
574f5f3aca9411eb972a04d9f536dd67	854	6339	3052935	0	yes	0.00298477
d2ec85b4ca9411eb972a04d9f536dd67	855	6340	3058545	0	yes	0.0250773
e921730aca9711eb972b04d9f536dd67	858	6343	2982173	0	yes	0.0258973
e92172baca9711eb972a04d9f536dd67	858	6343	2982173	0	yes	0.00728169
f5e56ca8ca9811eb972b04d9f536dd67	860	6345	2999115	0	yes	0.00579779
88915c1aca9911eb972b04d9f536dd67	861	6346	2996714	0	yes	0.023493
26e032ecca9a11eb972b04d9f536dd67	862	6347	3079408	0	yes	0.00858018
b55707e4ca9a11eb972b04d9f536dd67	863	6348	2901202	1	no	0.997214
5a0440eaca9b11eb972b04d9f536dd67	864	6349	3070490	1	no	0.988134
3a2bd3a4ca9c11eb972b04d9f536dd67	866	6351	2902530	1	no	0.999061
46ffaffaca9d11eb972b04d9f536dd67	868	6353	3060293	1	no	0.995945
ad2cd6d6ca9d11eb972b04d9f536dd67	869	6354	3082762	1	no	0.996732
90ff9c54ca9e11eb972b04d9f536dd67	871	6356	3020501	1	no	0.992316
3609e0a6ca9f11eb972b04d9f536dd67	873	6358	2902858	1	no	0.997797
8262bbc0caa011eb972b04d9f536dd67	877	6362	2990657	1	no	0.994014
d148736acaa011eb972b04d9f536dd67	878	6363	3079865	1	no	0.988829
5ad4c8f4caa111eb972b04d9f536dd67	879	6364	3104546	1	no	0.997463
d2080fe4caa111eb972b04d9f536dd67	880	6365	3101108	1	no	0.981827
a697265acaa211eb972b04d9f536dd67	881	6366	2985835	1	no	0.936193
f06ea5e6caa211eb972b04d9f536dd67	882	6367	3080578	1	no	0.992496
bc404cd2caa411eb972b04d9f536dd67	883	6368	3070615	1	no	0.957262
3e1166bacaa511eb972b04d9f536dd67	884	6369	3082581	1	no	0.978512
091f12c6caa611eb972b04d9f536dd67	886	6371	3062798	1	no	0.981153
45aec3accaa711eb972b04d9f536dd67	889	6374	3020901	1	no	0.990919
a2d6293acaa711eb972b04d9f536dd67	890	6375	2905473	1	no	0.989832
e6c71bcccaa711eb972b04d9f536dd67	891	6376	2998157	1	no	0.995345
test_set
	stu_studyId	studyId	PatientID	label	label name	predict
4e9fb5661cec11eb9f3404d9f536dd67	573	6124	2380245	0	yes	0.0496641
187b4c381cf211eb9f3404d9f536dd67	578	6129	2577814	0	yes	0.040259
322d1b481cf211eb9f3404d9f536dd67	583	6134	2619842	0	yes	0.00390914
4c955e501cf211eb9f3404d9f536dd67	587	6138	2957453	0	yes	0.00358652
56596a3a1cf211eb9f3404d9f536dd67	590	6141	2257437	0	yes	0.00906356
814927f81cf211eb9f3404d9f536dd67	598	6149	2856450	0	yes	0.00223012
9d7271f01cf211eb9f3404d9f536dd67	604	6155	2181983	0	yes	0.0121159
a19b11c41cf211eb9f3404d9f536dd67	605	6156	2479396	0	yes	0.00478341
f857b4d61cf211eb9f3404d9f536dd67	621	6172	2971418	0	yes	0.00845567
b8416cde1cf211eb9f3404d9f536dd67	608	6159	2343359	0	yes	0.00237546
9f10b64c1cfd11eb9f3404d9f536dd67	618	6169	2210651	0	yes	0.0102321
5223cc9c1e3e11eb9f3404d9f536dd67	739	6261	2969443	1	no	0.506887
985bf8ea1e4011eb9f3404d9f536dd67	734	6256	2975012	1	no	0.54704
962c92681e4611eb9f3404d9f536dd67	720	6248	2681421	0	yes	0.692558
0bc870761e4911eb9f3404d9f536dd67	721	6247	2897891	0	yes	0.986899
88647be21e4a11eb9f3404d9f536dd67	723	6245	2183115	0	yes	0.818375
e032b9101e4f11eb9f3404d9f536dd67	727	6241	2896190	0	yes	0.0050134
39e49b861e7d11eb9f3404d9f536dd67	597	6148	2748170	0	yes	0.0134836
49d779201e8011eb9f3404d9f536dd67	462	6180	2278112	1	no	0.979838
49cb32141e8011eb9f3404d9f536dd67	459	6177	2151522	1	no	0.983104
5c6eebcc1e8011eb9f3404d9f536dd67	466	6184	2627118	1	no	0.99819
69a53ba21e8011eb9f3404d9f536dd67	468	6186	2246091	1	no	0.163419
a0ef6f6a1e8011eb9f3404d9f536dd67	479	6197	2130173	1	no	0.963983
a5c7f5d41e8011eb9f3404d9f536dd67	480	6198	2571780	1	no	0.982633
c575d8ce1e8011eb9f3404d9f536dd67	487	6205	2133775	1	no	0.972943
bcaa102a1e8011eb9f3404d9f536dd67	484	6202	2675580	1	no	0.936964
d4582d381e8011eb9f3404d9f536dd67	491	6209	2393459	1	no	0.977153
ca4087641e8011eb9f3404d9f536dd67	489	6207	2453128	1	no	0.997827
c67925321e8011eb9f3404d9f536dd67	488	6206	2075468	1	no	0.975816
f0b734ba1e8011eb9f3404d9f536dd67	498	6216	2571682	1	no	0.558967
b59aad9e1e8011eb9f3404d9f536dd67	483	6201	2628218	1	no	0.00448179
0c7569a61e8111eb9f3404d9f536dd67	503	6221	2398905	1	no	0.991634
d5327aac1e9311eb9f3404d9f536dd67	790	6262	2894843	1	no	0.975942
b74732de225911eb9f3404d9f536dd67	579	6130	2477024	0	yes	0.0018492
906e916c226211eb9f3404d9f536dd67	458	6176	2524460	1	no	0.338055
6e3f18e4227811eb9f3404d9f536dd67	500	6218	2195674	1	no	0.282968
8cd85c0eca8211eb972a04d9f536dd67	838	6323	2904000	0	yes	0.840319
67a3c31eca8811eb972a04d9f536dd67	844	6329	3067626	0	yes	0.989367
d2df4714ca8a11eb972a04d9f536dd67	847	6332	3062715	0	yes	0.388832
de0e07deca8e11eb972a04d9f536dd67	850	6335	2909166	0	yes	0.664282
a49c1738ca8f11eb972a04d9f536dd67	851	6336	2982291	0	yes	0.568803
973c94bcca9611eb972a04d9f536dd67	856	6341	3063814	0	yes	0.00771278
029043f8ca9711eb972a04d9f536dd67	857	6342	2996523	0	yes	0.967549
88ceb58eca9811eb972b04d9f536dd67	859	6344	3067135	0	yes	0.0548275
eaefa45aca9b11eb972b04d9f536dd67	865	6350	3060817	1	no	0.988279
b8ebb34eca9c11eb972b04d9f536dd67	867	6352	2908391	1	no	0.993379
26d68842ca9e11eb972b04d9f536dd67	870	6355	2995077	1	no	0.0808774
04ced85cca9f11eb972b04d9f536dd67	872	6357	2980365	1	no	0.9716
8b3c2eeeca9f11eb972b04d9f536dd67	874	6359	3109168	1	no	0.997877
f3e7fac2ca9f11eb972b04d9f536dd67	875	6360	3061404	1	no	0.207244
3955b158caa011eb972b04d9f536dd67	876	6361	3027215	1	no	0.997615
a57ee25acaa511eb972b04d9f536dd67	885	6370	3075286	1	no	0.772274
5b10834ecaa611eb972b04d9f536dd67	887	6372	3060237	1	no	0.985646
e38a08c6caa611eb972b04d9f536dd67	888	6373	2901348	1	no	0.263798
train_roc
	fpr	tpr
0	0	0
1	0	0.0149254
2	0	1
3	0.785714	1
4	0.821429	1
5	1	1
test_roc
	fpr	tpr
0	0	0
1	0	0.0344828
2	0	0.206897
3	0.04	0.206897
4	0.04	0.241379
5	0.08	0.241379
6	0.08	0.551724
7	0.12	0.551724
8	0.12	0.62069
9	0.2	0.62069
10	0.2	0.655172
11	0.32	0.655172
12	0.32	0.758621
13	0.36	0.758621
14	0.36	0.965517
15	0.8	0.965517
16	0.8	1
17	1	1
